# Supplementary material for: Space groups and crystallographic symmetry: writing a multi-featured tutorial in a new style
Source: Acta Crystallogr E Crystallogr Commun. 2021 Jul 16;77(Pt 9):857–63. doi: 10.1107/S2056989021007039 (PMC8423017; doi:10.1107/S2056989021007039)
Supplement: Supplementary file 1 [file e-77-00857-sup2.zip]

Archive with 831 entries (757 files):
- symandsg/Install_Readme.txt
- symandsg/Main/
- symandsg/Main/3DSPGRP.HTM
- symandsg/Main/3DSPGRP_files/
- symandsg/Main/3DSPGRP_files/glidesym.gif
- symandsg/Main/a26354.pdf
- symandsg/Main/abs1247.html
- symandsg/Main/abs1247_files/
- symandsg/Main/abs1247_files/bkgnd.gif
- symandsg/Main/abs1247_files/bullet_dot.gif
- symandsg/Main/abs1247_files/clic_logo96.gif
- symandsg/Main/abs1247_files/JCE.css
- symandsg/Main/abs1247_files/JCE2000p1247tbl.jpg
- symandsg/Main/abs1247_files/JCEBanner.gif
- symandsg/Main/abs1247_files/JCELogo.gif
- symandsg/Main/abs1247_files/jFlask.gif
- symandsg/Main/abs1247_files/Sep.jpg
- symandsg/Main/abs1247_files/spacer.gif
- symandsg/Main/abs1247_files/Subscribe.gif
- symandsg/Main/abso.html
- symandsg/Main/abso_files/
- symandsg/Main/abso_files/global.css
- symandsg/Main/abso_files/sh0129bdy.htm
- symandsg/Main/abso_files/sh0129bdy_data/
- symandsg/Main/abso_files/sh0129bdy_data/bluearr.gif
- symandsg/Main/abso_files/sh0129bdy_data/chemportborder.gif
- symandsg/Main/abso_files/sh0129bdy_data/citedinborder.gif
- symandsg/Main/abso_files/sh0129bdy_data/csdborder.gif
- symandsg/Main/abso_files/sh0129bdy_data/Delta_rmgif.gif
- symandsg/Main/abso_files/sh0129bdy_data/details.gif
- symandsg/Main/abso_files/sh0129bdy_data/details_002.gif
- symandsg/Main/abso_files/sh0129bdy_data/details_003.gif
- symandsg/Main/abso_files/sh0129bdy_data/journallogo.gif
- symandsg/Main/abso_files/sh0129bdy_data/phiv_rmgif.gif
- symandsg/Main/abso_files/sh0129bdy_data/pinkarr.gif
- symandsg/Main/abso_files/sh0129bdy_data/sh0129fd1.gif
- symandsg/Main/abso_files/sh0129bdy_data/sh0129fd2.gif
- symandsg/Main/abso_files/sh0129bdy_data/sh0129fd3.gif
- symandsg/Main/abso_files/sh0129bdy_data/sh0129fd4.gif
- symandsg/Main/abso_files/sh0129bdy_data/sh0129fd5.gif
- symandsg/Main/abso_files/sh0129bdy_data/sh0129fd6.gif
- symandsg/Main/abso_files/sh0129bdy_data/sh0129fd7.gif
- symandsg/Main/abso_files/sh0129bdy_data/sh0129fd8.gif
- symandsg/Main/abso_files/sh0129bdy_data/sh0129fd9.gif
- symandsg/Main/abso_files/sh0129bdy_data/sh0129fi2.gif
- symandsg/Main/abso_files/sh0129bdy_data/sh0129fi3.gif
- symandsg/Main/abso_files/sh0129bdy_data/sh0129fi5.gif
- symandsg/Main/abso_files/sh0129bdy_data/sh0129fi6.gif
- symandsg/Main/abso_files/sh0129bdy_data/sh0129fi7.gif
- symandsg/Main/abso_files/sh0129bdy_data/sh0129fi8.gif
- symandsg/Main/abso_files/sh0129hdr.htm
- symandsg/Main/abso_files/sh0129hdr_data/
- symandsg/Main/abso_files/sh0129hdr_data/general.js
- symandsg/Main/abso_files/sh0129hdr_data/help.gif
- symandsg/Main/abso_files/sh0129hdr_data/issuecontents.gif
- symandsg/Main/abso_files/sh0129hdr_data/navigate.gif
- symandsg/Main/abso_files/sh0129hdr_data/nextinissue.gif
- symandsg/Main/abso_files/sh0129hdr_data/onlinelogo.gif
- symandsg/Main/abso_files/sh0129hdr_data/pdf.gif
- symandsg/Main/abso_files/sh0129hdr_data/search.gif
- symandsg/Main/abso_files/sh0129hdr_data/sh0129_dropmfns.js
- symandsg/Main/abso_files/sh0129hdr_data/sh0129_writeform.js
- symandsg/Main/abso_files/sh0129hdr_data/sniffer.js
- symandsg/Main/abso_files/sh0129hdr_data/spacer.gif
- symandsg/Main/abso_files/sh0129hdr_data/subscribe.gif
- symandsg/Main/allspg.html
- symandsg/Main/basemono-gif.html
- symandsg/Main/basemono-gif_files/
- symandsg/Main/basemono-gif_files/basemono.gif
- symandsg/Main/basemono-gif_files/monoc.png
- symandsg/Main/basemono-gif_files/paper.jpg
- symandsg/Main/baseo-gif.html
- symandsg/Main/baseo-gif_files/
- symandsg/Main/baseo-gif_files/baseo.gif
- symandsg/Main/baseo-gif_files/baseobig.png
- symandsg/Main/baseo-gif_files/bodyo.png
- symandsg/Main/baseo-gif_files/bodyobig.png
- symandsg/Main/baseo-gif_files/faceo.png
- symandsg/Main/baseo-gif_files/faceobig.png
- symandsg/Main/baseo-gif_files/i.png
- symandsg/Main/baseo-gif_files/ibig.png
- symandsg/Main/baseo-gif_files/paper.jpg
- symandsg/Main/bcamember.htm
- symandsg/Main/bcamember_files/
- symandsg/Main/bcamember_files/bcalogo3.gif
- symandsg/Main/bct-gif.html
- symandsg/Main/bct-gif_files/
- symandsg/Main/bct-gif_files/bct.gif
- symandsg/Main/bct-gif_files/bctbig.png
- symandsg/Main/bct-gif_files/pa.png
- symandsg/Main/bct-gif_files/pabig.png
- symandsg/Main/bct-gif_files/paper.jpg
- symandsg/Main/beev.html
- symandsg/Main/beev_files/
- symandsg/Main/beev_files/bca_min.txt
- symandsg/Main/beev_files/Groth3.gif
- symandsg/Main/beev_files/PvGAB.gif
- symandsg/Main/bennett.htm
- symandsg/Main/bennett_files/
- symandsg/Main/bennett_files/buy.gif
- symandsg/Main/bennett_files/citedinborder.gif
- symandsg/Main/bennett_files/downloadborder.gif
- symandsg/Main/bennett_files/pdfborder.gif
- symandsg/Main/bennett_files/scripts.js
- symandsg/Main/bennett_files/similarpapersborder.gif
- symandsg/Main/bennett_files/urchin.js
- symandsg/Main/bertaut.html
- symandsg/Main/bertaut_files/
- symandsg/Main/bertaut_files/bluearr.gif
- symandsg/Main/bertaut_files/chemportborder.gif
- symandsg/Main/bertaut_files/citedinborder.gif
- symandsg/Main/bertaut_files/crossrefborder.gif
- symandsg/Main/bertaut_files/details.gif
- symandsg/Main/bertaut_files/es0336fig1thm.gif
- symandsg/Main/bertaut_files/es0336fig2thm.gif
- symandsg/Main/bertaut_files/es0336fig3thm.gif
- symandsg/Main/bertaut_files/global.css
- symandsg/Main/bertaut_files/journallogo.gif
- symandsg/Main/bertaut_files/turqarr.gif
- symandsg/Main/bodyo-gif.html
- symandsg/Main/bodyo-gif_files/
- symandsg/Main/bodyo-gif_files/baseo.png
- symandsg/Main/bodyo-gif_files/baseobig.png
- symandsg/Main/bodyo-gif_files/bodyo.gif
- symandsg/Main/bodyo-gif_files/bodyobig.png
- symandsg/Main/bodyo-gif_files/faceo.png
- symandsg/Main/bodyo-gif_files/faceobig.png
- symandsg/Main/bodyo-gif_files/i.png
- symandsg/Main/bodyo-gif_files/ibig.png
- symandsg/Main/bodyo-gif_files/paper.jpg
- symandsg/Main/boese.htm
- symandsg/Main/boese_files/
- symandsg/Main/boese_files/Banner14en.jpg
- symandsg/Main/boese_files/boese.jpg
- symandsg/Main/boese_files/deen.gif
- symandsg/Main/bravais_aug.htm
- symandsg/Main/bravais_aug_files/
- symandsg/Main/bravais_aug_files/07biogr.css
- symandsg/Main/bravais_aug_files/637091.gif
- symandsg/Main/bravais_aug_files/arbre.htm
- symandsg/Main/bravais_aug_files/bravais.htm
- symandsg/Main/bravais_aug_files/hit.gif
- symandsg/Main/bravais_aug_files/menu_bas_centre.css
- symandsg/Main/bravais_aug_files/pop.js
- symandsg/Main/bravaisong.htm
- symandsg/Main/bravaisong_files/
- symandsg/Main/bravaisong_files/bImage42.gif
- symandsg/Main/bravaisong_files/bravais.mp3
- symandsg/Main/bravaisong_files/bravais.rm
- symandsg/Main/bravaisong_files/Image42.gif
- symandsg/Main/Buerger.html
- symandsg/Main/Buerger_files/
- symandsg/Main/Buerger_files/2005ACAMeetinglogo_r1_c1.gif
- symandsg/Main/Buerger_files/2005ACAMeetinglogo_r2_c1.gif
- symandsg/Main/Buerger_files/2005ACAMeetinglogo_r2_c3.gif
- symandsg/Main/Buerger_files/2005ACAMeetinglogo_r3_c2.gif
- symandsg/Main/Buerger_files/Buerger.gif
- symandsg/Main/Buerger_files/homebutton1_r1_c1.gif
- symandsg/Main/Buerger_files/homebutton1_r2_c1.gif
- symandsg/Main/Buerger_files/homebutton1_r2_c2.gif
- symandsg/Main/Buerger_files/homebutton1_r2_c3.gif
- symandsg/Main/Buerger_files/homebutton1_r3_c2.gif
- symandsg/Main/Buerger_files/hwilogo.gif
- symandsg/Main/Buerger_files/meetings1.gif
- symandsg/Main/Buerger_files/membership1.gif
- symandsg/Main/Buerger_files/mm_menu.js
- symandsg/Main/Buerger_files/newsletter1.gif
- symandsg/Main/Buerger_files/prizes1.gif
- symandsg/Main/Buerger_files/societyinfo1.gif
- symandsg/Main/Buerger_files/spacer.gif
- symandsg/Main/Buerger_files/spacer_002.gif
- symandsg/Main/Buerger_files/subpage_header.gif
- symandsg/Main/Buerger_files/suppage_footer.gif
- symandsg/Main/Buerger_files/testWEB.jpg
- symandsg/Main/CAB.html
- symandsg/Main/CAB_files/
- symandsg/Main/CAB_files/bca_min.gif
- symandsg/Main/CAB_files/CAB.jpg
- symandsg/Main/cotton.htm
- symandsg/Main/cotton_files/
- symandsg/Main/cotton_files/calendar2.gif
- symandsg/Main/cotton_files/compass.gif
- symandsg/Main/cotton_files/cotton.jpg
- symandsg/Main/cotton_files/dw_banners.js
- symandsg/Main/cotton_files/envelope.gif
- symandsg/Main/cotton_files/header.gif
- symandsg/Main/cotton_files/home.gif
- symandsg/Main/cotton_files/layout.css
- symandsg/Main/cotton_files/menu_data.js
- symandsg/Main/cotton_files/milonic_src.js
- symandsg/Main/cotton_files/mmenudom.js
- symandsg/Main/cotton_files/phonebook.gif
- symandsg/Main/cotton_files/presentation.css
- symandsg/Main/cotton_files/search.gif
- symandsg/Main/cotton_files/sitemap.gif
- symandsg/Main/credits.ppt
- symandsg/Main/curtin2.htm
- symandsg/Main/dharker.html
- symandsg/Main/dharker_files/
- symandsg/Main/dharker_files/dharker.JPG
- symandsg/Main/dharker_files/dharker_002.JPG
- symandsg/Main/dharker_files/fhat.htm
- symandsg/Main/dharker_files/webbug.gif
- symandsg/Main/ecamembership.htm
- symandsg/Main/ecamembership_files/
- symandsg/Main/ecamembership_files/bruker.gif
- symandsg/Main/ecamembership_files/ccdc.gif
- symandsg/Main/ecamembership_files/counter_xhtml.js
- symandsg/Main/ecamembership_files/eca.css
- symandsg/Main/ecamembership_files/ecanews_bg.gif
- symandsg/Main/ecamembership_files/malvern.gif
- symandsg/Main/ecamembership_files/mdllogo.jpg
- symandsg/Main/ecamembership_files/osmic.gif
- symandsg/Main/ecamembership_files/pan.jpg
- symandsg/Main/ecamembership_files/rigaku.gif
- symandsg/Main/ecamembership_files/zkrist.gif
- symandsg/Main/elem.htm
- symandsg/Main/elem_files/
- symandsg/Main/elem_files/1x1.gif
- symandsg/Main/elem_files/black_line.gif
- symandsg/Main/elem_files/books.gif
- symandsg/Main/elem_files/browse.gif
- symandsg/Main/elem_files/colophon_arial.gif
- symandsg/Main/elem_files/core_ns.css
- symandsg/Main/elem_files/email_alert.gif
- symandsg/Main/elem_files/go.gif
- symandsg/Main/elem_files/journals.gif
- symandsg/Main/elem_files/left_dots.gif
- symandsg/Main/elem_files/mail.gif
- symandsg/Main/elem_files/mit_footer.gif
- symandsg/Main/elem_files/nav.js
- symandsg/Main/elem_files/nocover.jpg
- symandsg/Main/elem_files/pipe.gif
- symandsg/Main/elem_files/rss.gif
- symandsg/Main/elem_files/search.gif
- symandsg/Main/elem_files/urchin.js
- symandsg/Main/etter.pdf
- symandsg/Main/ewald.pdf
- symandsg/Main/faceo-gif.html
- symandsg/Main/faceo-gif_files/
- symandsg/Main/faceo-gif_files/baseo.png
- symandsg/Main/faceo-gif_files/baseobig.png
- symandsg/Main/faceo-gif_files/bodyo.png
- symandsg/Main/faceo-gif_files/bodyobig.png
- symandsg/Main/faceo-gif_files/faceo.gif
- symandsg/Main/faceo-gif_files/faceobig.png
- symandsg/Main/faceo-gif_files/i.png
- symandsg/Main/faceo-gif_files/ibig.png
- symandsg/Main/faceo-gif_files/paper.jpg
- symandsg/Main/frame_patt1.html
- symandsg/Main/frame_patt1_files/
- symandsg/Main/frame_patt1_files/app_patt1.htm
- symandsg/Main/frame_patt1_files/app_patt1_data/
- symandsg/Main/frame_patt1_files/app_patt1_data/email.png
- symandsg/Main/frame_patt1_files/app_patt1_data/SFApplet.class
- symandsg/Main/frame_patt1_files/app_patt1_data/tinykey.gif
- symandsg/Main/frame_patt1_files/tut_patt1.htm
- symandsg/Main/frame_patt1_files/tut_patt1_data/
- symandsg/Main/frame_patt1_files/tut_patt1_data/int.gif
- symandsg/Main/frame_patt1_files/tut_patt1_data/pi.gif
- symandsg/Main/frame_patt1_files/tut_patt1_data/rho.gif
- symandsg/Main/frame_patt1_files/tut_patt1_data/sigma.gif
- symandsg/Main/Franklin,_Rosalind.html
- symandsg/Main/Franklin,_Rosalind_files/
- symandsg/Main/Franklin,_Rosalind_files/a.jpg
- symandsg/Main/Franklin,_Rosalind_files/archiv.gif
- symandsg/Main/Franklin,_Rosalind_files/books.gif
- symandsg/Main/Franklin,_Rosalind_files/cwp.jpg
- symandsg/Main/Franklin,_Rosalind_files/doc02.gif
- symandsg/Main/Franklin,_Rosalind_files/franklin2.jpg
- symandsg/Main/Franklin,_Rosalind_files/home_btn.gif
- symandsg/Main/gfriedel.html
- symandsg/Main/gfriedel_files/
- symandsg/Main/gfriedel_files/082-Friedel-X-1885.jpg
- symandsg/Main/gfriedel_files/friedel.jpg
- symandsg/Main/gfriedel_files/friedel02fot.jpg
- symandsg/Main/guinier.html
- symandsg/Main/guinier_files/
- symandsg/Main/guinier_files/es0293bdy.htm
- symandsg/Main/guinier_files/es0293bdy_data/
- symandsg/Main/guinier_files/es0293bdy_data/citedinborder.gif
- symandsg/Main/guinier_files/es0293bdy_data/es0293fig1thm.gif
- symandsg/Main/guinier_files/es0293bdy_data/journallogo.gif
- symandsg/Main/guinier_files/es0293bdy_data/turqarr.gif
- symandsg/Main/guinier_files/es0293hdr.htm
- symandsg/Main/guinier_files/es0293hdr_data/
- symandsg/Main/guinier_files/es0293hdr_data/es0293_dropmfns.js
- symandsg/Main/guinier_files/es0293hdr_data/es0293_writeform.js
- symandsg/Main/guinier_files/es0293hdr_data/general.js
- symandsg/Main/guinier_files/es0293hdr_data/help.gif
- symandsg/Main/guinier_files/es0293hdr_data/issuecontents.gif
- symandsg/Main/guinier_files/es0293hdr_data/navigate.gif
- symandsg/Main/guinier_files/es0293hdr_data/nextinissue.gif
- symandsg/Main/guinier_files/es0293hdr_data/onlinelogo.gif
- symandsg/Main/guinier_files/es0293hdr_data/pdf.gif
- symandsg/Main/guinier_files/es0293hdr_data/search.gif
- symandsg/Main/guinier_files/es0293hdr_data/sniffer.js
- symandsg/Main/guinier_files/es0293hdr_data/spacer.gif
- symandsg/Main/guinier_files/es0293hdr_data/subscribe.gif
- symandsg/Main/guinier_files/global.css
[truncated: 531 more entries]
