# Supplementary material for: Space groups and crystallographic symmetry: writing a multi-featured tutorial in a new style
Source: Acta Crystallogr E Crystallogr Commun. 2021 Jul 16;77(Pt 9):857–63. doi: 10.1107/S2056989021007039 (PMC8423017; doi:10.1107/S2056989021007039)
Supplement: Supplementary file 1 [file e-77-00857-sup2.zip › symandsg/Install_Readme.txt]

Once the .zipped file has been downloaded, 
the tutorial must be installed in the specific 
directory �C:\symandsg�.   A shortcut provided 
in that directory may be moved to the desktop if 
desired, or the program may be run directly from 
the directory by double-clicking on the shortcut. 
