# Supplementary material for: Space groups and crystallographic symmetry: writing a multi-featured tutorial in a new style
Source: Acta Crystallogr E Crystallogr Commun. 2021 Jul 16;77(Pt 9):857–63. doi: 10.1107/S2056989021007039 (PMC8423017; doi:10.1107/S2056989021007039)
Supplement: Supplementary file 1 [file e-77-00857-sup2.zip › symandsg/Main/abs1247_files/JCE.css]

.topnav  { font-size: 11px; font-family: Verdana, Helvetica, Arial, sans-serif }
.bodylink { font-size: 11px; font-family: Verdana, Helvetica, Arial, sans-serif }
.topnav a:link { text-decoration: none }
.bodylink a:link { text-decoration: none }
.topnav a:visited { text-decoration: none }
.bodylink a:visited { text-decoration: none }
.topnav a:hover { text-decoration: none }
table.panel { font-family: Verdana, Helvetica, Arial, sans-serif }
.bodylink a:hover { text-decoration: none }
.topnav a:active  { }
.bodylink a:active { }
.backpath { font-size: 9px; font-family: Verdana, Arial, Helvetica, sans-serif }
.panelhead  { font-weight: bold; font-size: 12px; font-family: Helvetica, Arial, sans-serif; text-align: center }
.panelhead a:link { color: white; text-decoration: none }
.panelhead a:visited  { color: navy }
.panelhead a:hover   { color: red; text-decoration: none }
.panelhead a:active  { color: red; text-decoration: underline }
.paneltext { font-size: 10px; font-family: Verdana, Arial, Helvetica, sans-serif }
.menuitem { font-size: 10px; line-height: 16px; font-family: Verdana, Arial, Helvetica, sans-serif }
.label { font-size: 10px; font-family: Helvetica, Arial, sans-serif }
li  { }
dt { font-weight: bold }
.note { font-size: 10px; font-family: Helvetica, Arial, sans-serif }
.figcaption { font-size: 10px; font-family: Helvetica, Arial, sans-serif }
.figure { font-size: 10px; font-family: Helvetica, Arial, sans-serif }
.menuitem a:link { text-decoration: none }
.menuitem a:visited { text-decoration: none }
.menuitem a:hover { color: red; text-decoration: underline }
.menuitem a:active { color: red; text-decoration: underline }
.bodytitle { font-weight: bold; font-size: 12px; font-family: Helvetica, Arial, sans-serif }
.title { font-weight: bold; font-size: 14px; font-family: Helvetica, Arial, sans-serif }
.subtitle { font-weight: normal; font-size: 14px; font-family: Helvetica, Arial, sans-serif }
.bodytext { font-size: 14px; font-family: "Times New Roman", Times, serif }
.bodycaption { font-size: 12px; font-family: Helvetica, Arial, sans-serif }
.smallcap { font-size: smaller }
.author { font-size: 12px; font-family: Helvetica, Arial, sans-serif }
.address { font-size: 10px; font-family: Helvetica, Arial, sans-serif }
.toolbar { font-size: 10px; line-height: 16px; font-family: Verdana, Arial, Helvetica, sans-serif }
.copyright { font-size: 9px; font-family: Georgia, "Times New Roman", Times, serif; text-align: center }
.footer { font-size: 10px; font-family: Georgia, "Times New Roman", Times, serif }
sub { font-size: smaller }
sup { font-size: smaller }
.red { color: red }
