# Supplementary material for: Space groups and crystallographic symmetry: writing a multi-featured tutorial in a new style
Source: Acta Crystallogr E Crystallogr Commun. 2021 Jul 16;77(Pt 9):857–63. doi: 10.1107/S2056989021007039 (PMC8423017; doi:10.1107/S2056989021007039)
Supplement: Supplementary file 1 [file e-77-00857-sup2.zip › symandsg/Main/abso_files/global.css]

a[href] {
  color:#000066;
  text-decoration: none;
}
a[href]:hover {
  color:#000000;
  text-decoration: underline;
}
a[href]:visited {
   color:#663399;
   text-decoration: none;
}
