# Supplementary material for: Space groups and crystallographic symmetry: writing a multi-featured tutorial in a new style
Source: Acta Crystallogr E Crystallogr Commun. 2021 Jul 16;77(Pt 9):857–63. doi: 10.1107/S2056989021007039 (PMC8423017; doi:10.1107/S2056989021007039)
Supplement: Supplementary file 1 [file e-77-00857-sup2.zip › symandsg/Main/abso_files/sh0129hdr_data/general.js]

var isNav, isIE
if (parseInt(navigator.appVersion) >=4) {
  if (navigator.appName == "Netscape") {
    isNav=true
  } else {
    isIE = true
  }
}

function handleResize() {
  location.reload()
  return false
}

if (isNav) {
  window.captureEvents(Event.RESIZE)
  window.onresize = handleResize
}

// Array Function
function makeArray() {
  var args = makeArray.arguments;
  for (var i = 0; i < args.length; i++) {
    this[i] = args[i];
  }
  this.length = args.length;
}
