# Supplementary material for: Space groups and crystallographic symmetry: writing a multi-featured tutorial in a new style
Source: Acta Crystallogr E Crystallogr Commun. 2021 Jul 16;77(Pt 9):857–63. doi: 10.1107/S2056989021007039 (PMC8423017; doi:10.1107/S2056989021007039)
Supplement: Supplementary file 1 [file e-77-00857-sup2.zip › symandsg/Main/abso_files/sh0129hdr_data/sh0129_dropmfns.js]

var zindex=-100;
// This array holds the descriptions and names of the pages.
var pages = new makeArray(
  "Go to section:",
  "Top",
  "1. Glossary of terms",
   "2. Introduction",
   "3. Absolute structure",
   "4. Determination of absolute structure by X-ray diffraction with dispersive scatterers",
   "5. Determination of absolute structure by X-ray diffraction using an internal chiral reference",
   "6. Determination of absolute configuration from absolute structure",
   "7. Characterization of crystals and chiral molecules",
   "8. Determination of absolute structure in twinned crystals",
   "9. Defining absolute structure and absolute configuration",
   "10. Concluding remarks",
   "References");

// This array hold the URLs of the pages.
var urls = new makeArray(
  "",
  "sh0129bdy.html#top",
  "sh0129bdy.html#SEC1",
  "sh0129bdy.html#SEC2",
  "sh0129bdy.html#SEC3",
  "sh0129bdy.html#SEC4",
  "sh0129bdy.html#SEC5",
  "sh0129bdy.html#SEC6",
  "sh0129bdy.html#SEC7",
  "sh0129bdy.html#SEC8",
  "sh0129bdy.html#SEC9",
  "sh0129bdy.html#SEC10",
  "sh0129bdy.html#References");

// This function determines which page is selected and goes to it.
function goPage(form) {
  i = form.menu.selectedIndex;            
  if (i != 0) {
    parent.frames[1].name="iucr_body";
    parent.frames[1].location.href = urls[i];  
  }
  hidemenu2();
}
 

function dropit2(whichone){
  if (window.themenu && themenu.id != whichone.id)
     themenu.style.visibility="hidden";
 
  themenu=whichone;
  if (is_all){
    themenu.style.left=event.clientX - event.offsetX - themenu.scrollWidth
                       themenu.style.top=document.body.scrollTop
                       +event.clientY-event.offsetY;
    if (themenu.style.visibility=="hidden"){
      themenu.style.visibility="visible";			    
      themenu.style.zIndex=zindex++;
    }
    else
	{
      hidemenu()
    }
  }
}

function dropit(e,whichone){
  if (window.themenu && themenu.id != eval(whichone).id)
     themenu.visibility="hide";
		 
  themenu=eval(whichone);
  if (themenu.visibility=="hide")
    themenu.visibility="show";
  else
    themenu.visibility="hide";
  
  themenu.zIndex++;
  themenu.left=e.pageX-e.layerX+362;
  themenu.top=e.pageY-e.layerY+19;
  return false;
}


function hidemenu(whichone){
  if (window.themenu)
     themenu.style.visibility="hidden"
}

function hidemenu2(){
  themenu.visibility="hide"
}

if (is_all)
  document.body.onclick=hidemenu;


if (is_ie && document.layers){
  document.dropmenu0.captureEvents(Event.CLICK)
  document.dropmenu0.onclick=hidemenu2
}
