# Supplementary material for: Space groups and crystallographic symmetry: writing a multi-featured tutorial in a new style
Source: Acta Crystallogr E Crystallogr Commun. 2021 Jul 16;77(Pt 9):857–63. doi: 10.1107/S2056989021007039 (PMC8423017; doi:10.1107/S2056989021007039)
Supplement: Supplementary file 1 [file e-77-00857-sup2.zip › symandsg/Main/abso_files/sh0129hdr_data/sh0129_writeform.js]

if (document.all)
  dropmenu0.style.padding="4px";

document.write('<font size="2">');
document.write('<form class="toc" style="padding:0px">');
document.write('<select name = "menu" onChange = "goPage(this.form)" >');
for (var i = 0; i < pages.length; i++) {
  document.write('<option>' + pages[i]);
}
document.write('</select>');
document.write('</form>');
document.write('</font>');
