# Supplementary material for: Space groups and crystallographic symmetry: writing a multi-featured tutorial in a new style
Source: Acta Crystallogr E Crystallogr Commun. 2021 Jul 16;77(Pt 9):857–63. doi: 10.1107/S2056989021007039 (PMC8423017; doi:10.1107/S2056989021007039)
Supplement: Supplementary file 1 [file e-77-00857-sup2.zip › symandsg/Main/bennett_files/scripts.js]

// this function is used to open the link window for openurl servers for subscribers
function open_url_link(url)
{
  ou_Window = window.open(url,'SFXmenu','location=no, status=yes, menubar=no, scrollbars=yes, resizable=yes, width=460, height=420');
}
