# Supplementary material for: Space groups and crystallographic symmetry: writing a multi-featured tutorial in a new style
Source: Acta Crystallogr E Crystallogr Commun. 2021 Jul 16;77(Pt 9):857–63. doi: 10.1107/S2056989021007039 (PMC8423017; doi:10.1107/S2056989021007039)
Supplement: Supplementary file 1 [file e-77-00857-sup2.zip › symandsg/Main/bennett_files/urchin.js]

//-- Google Analytics Urchin Module
//-- Copyright 2005 Google, All Rights Reserved.

//-- Urchin On Demand Settings ONLY
var _uacct="";			// set up the Urchin Account
var _userv=1;			// service mode (0=local,1=remote,2=both)

//-- UTM User Settings
var _ufsc=1;			// set client info flag (1=on|0=off)
var _udn="auto";		// (auto|none|domain) set the domain name for cookies
var _uhash="on";		// (on|off) unique domain hash for cookies
var _utimeout="1800";   	// set the inactive session timeout in seconds
var _ugifpath="/__utm.gif";	// set the web path to the __utm.gif file
var _utsp="|";			// transaction field separator
var _uflash=1;			// set flash version detect option (1=on|0=off)
var _utitle=1;			// set the document title detect option (1=on|0=off)
var _ulink=0;			// enable linker functionality (1=on|0=off)
var _uanchor=0;			// enable use of anchors for campaign (1=on|0=off)

//-- UTM Campaign Tracking Settings
var _uctm=1;			// set campaign tracking module (1=on|0=off)
var _ucto="15768000";		// set timeout in seconds (6 month default)
var _uccn="utm_campaign";	// name
var _ucmd="utm_medium";		// medium (cpc|cpm|link|email|organic)
var _ucsr="utm_source";		// source
var _uctr="utm_term";		// term/keyword
var _ucct="utm_content";	// content
var _ucid="utm_id";		// id number
var _ucno="utm_nooverride";	// don't override

//-- Auto/Organic Sources and Keywords
var _uOsr=new Array();
var _uOkw=new Array();
_uOsr[0]="google";	_uOkw[0]="q";
_uOsr[1]="yahoo";	_uOkw[1]="p";
_uOsr[2]="msn";		_uOkw[2]="q";
_uOsr[3]="aol";		_uOkw[3]="query";
_uOsr[4]="lycos";	_uOkw[4]="query";
_uOsr[5]="ask";		_uOkw[5]="q";
_uOsr[6]="altavista";	_uOkw[6]="q";
_uOsr[7]="search";	_uOkw[7]="q";
_uOsr[8]="netscape";	_uOkw[8]="query";
_uOsr[9]="earthlink";	_uOkw[9]="q";
_uOsr[10]="cnn";	_uOkw[10]="query";
_uOsr[11]="looksmart";	_uOkw[11]="key";
_uOsr[12]="about";	_uOkw[12]="terms";
_uOsr[13]="excite";	_uOkw[13]="qkw";
_uOsr[14]="mamma";	_uOkw[14]="query";
_uOsr[15]="alltheweb";	_uOkw[15]="q";
_uOsr[16]="gigablast";	_uOkw[16]="q";
_uOsr[17]="voila";	_uOkw[17]="kw";
_uOsr[18]="virgilio";	_uOkw[18]="qs";
_uOsr[19]="teoma";	_uOkw[19]="q";

//-- Auto/Organic Keywords to Ignore
var _uOno=new Array();
//_uOno[0]="urchin";
//_uOno[1]="urchin.com";
//_uOno[2]="www.urchin.com";

//-- Referral domains to Ignore
var _uRno=new Array();
//_uRno[0]=".urchin.com";

//-- **** Don't modify below this point ***
var _uff,_udh,_udt,_ubl=0,_udo="",_uu,_ufns=0,_uns=0,_ur="-",_ufno=0,_ust=0,_ubd=document,_udl=_ubd.location,_udlh="",_utcp="/",_uwv="1";
var _ugifpath2="http://www.google-analytics.com/__utm.gif";
if (_udl.hash) _udlh=_udl.href.substring(_udl.href.indexOf('#'));
if (_udl.protocol=="https:") _ugifpath2="https://ssl.google-analytics.com/__utm.gif";
if (!_utcp || _utcp=="") _utcp="/";
function urchinTracker(page) {
 if (_udl.protocol=="file:") return;
 if (_uff && (!page || page=="")) return;
 var a,b,c,v,z,k,x="",s="",f=0;
 var nx=" expires=Sun, 18 Jan 2038 00:00:00 GMT;";
 var dc=_ubd.cookie;
 _udh=_uDomain();
 _uu=Math.round(Math.random()*2147483647);
 _udt=new Date();
 _ust=Math.round(_udt.getTime()/1000);
 a=dc.indexOf("__utma="+_udh);
 b=dc.indexOf("__utmb="+_udh);
 c=dc.indexOf("__utmc="+_udh);
 if (_udn && _udn!="") { _udo=" domain="+_udn+";"; }
 if (_utimeout && _utimeout!="") {
  x=new Date(_udt.getTime()+(_utimeout*1000));
  x=" expires="+x.toGMTString()+";";
 }
 if (_ulink) {
  if (_uanchor && _udlh && _udlh!="") s=_udlh+"&";
  s+=_udl.search;
  if(s && s!="" && s.indexOf("__utma=")>=0) {
   if (!(_uIN(a=_uGC(s,"__utma=","&")))) a="-";
   if (!(_uIN(b=_uGC(s,"__utmb=","&")))) b="-";
   if (!(_uIN(c=_uGC(s,"__utmc=","&")))) c="-";
   v=_uGC(s,"__utmv=","&");
   z=_uGC(s,"__utmz=","&");
   k=_uGC(s,"__utmk=","&");
   if ((k*1) != ((_uHash(a+b+c+z+v)*1)+(_udh*1))) {_ubl=1;a="-";b="-";c="-";z="-";v="-";}
   if (a!="-" && b!="-" && c!="-") f=1;
   else if(a!="-") f=2;
  }
 }
 if(f==1) {
  _ubd.cookie="__utma="+a+"; path="+_utcp+";"+nx+_udo;
  _ubd.cookie="__utmb="+b+"; path="+_utcp+";"+x+_udo;
  _ubd.cookie="__utmc="+c+"; path="+_utcp+";"+_udo;
 } else if (f==2) {
  a=_uFixA(s,"&",_ust);
  _ubd.cookie="__utma="+a+"; path="+_utcp+";"+nx+_udo;
  _ubd.cookie="__utmb="+_udh+"; path="+_utcp+";"+x+_udo;
  _ubd.cookie="__utmc="+_udh+"; path="+_utcp+";"+_udo;
  _ufns=1;
 } else if (a>=0 && b>=0 && c>=0) {
  _ubd.cookie="__utmb="+_udh+"; path="+_utcp+";"+x+_udo;
 } else {
  if (a>=0) a=_uFixA(_ubd.cookie,";",_ust);
  else a=_udh+"."+_uu+"."+_ust+"."+_ust+"."+_ust+".1";
  _ubd.cookie="__utma="+a+"; path="+_utcp+";"+nx+_udo;
  _ubd.cookie="__utmb="+_udh+"; path="+_utcp+";"+x+_udo;
  _ubd.cookie="__utmc="+_udh+"; path="+_utcp+";"+_udo;
  _ufns=1;
 }
 if (_ulink && v && v!="" && v!="-") {
  v=_uUES(v);
  if (v.indexOf(";")==-1) _ubd.cookie="__utmv="+v+"; path="+_utcp+";"+nx+_udo;
 }
 _uInfo(page);
 _ufns=0;
 _ufno=0;
 _uff=1;
}
function _uInfo(page) {
 var p,s="",pg=_udl.pathname+_udl.search;
 if (page && page!="") pg=_uES(page,1);
 _ur=_ubd.referrer;
 if (!_ur || _ur=="") { _ur="-"; }
 else {
  p=_ur.indexOf(_ubd.domain);
  if ((p>=0) && (p<=8)) { _ur="0"; }
  if (_ur.indexOf("[")==0 && _ur.lastIndexOf("]")==(_ur.length-1)) { _ur="-"; }
 }
 s+="&utmn="+_uu;
 if (_ufsc) s+=_uBInfo();
 if (_uctm) s+=_uCInfo();
 if (_utitle && _ubd.title && _ubd.title!="") s+="&utmdt="+_uES(_ubd.title);
 if (_udl.hostname && _udl.hostname!="") s+="&utmhn="+_uES(_udl.hostname);
 s+="&utmr="+_ur;
 s+="&utmp="+pg;
 if (_userv==0 || _userv==2) {
  var i=new Image(1,1);
  i.src=_ugifpath+"?"+"utmwv="+_uwv+s;
  i.onload=function() {_uVoid();}
 }
 if (_userv==1 || _userv==2) {
  var i2=new Image(1,1);
  i2.src=_ugifpath2+"?"+"utmwv="+_uwv+s+"&utmac="+_uacct+"&utmcc="+_uGCS();
  i2.onload=function() { _uVoid(); }
 }
 return;
}
function _uVoid() { return; }
function _uCInfo() {
 if (!_ucto || _ucto=="") { _ucto="15768000"; }
 var c="",t="-",t2="-",t3="-",o=0,cs=0,cn=0,i=0,z="-",s="";
 if (_uanchor && _udlh && _udlh!="") s=_udlh+"&";
 s+=_udl.search;
 var x=new Date(_udt.getTime()+(_ucto*1000));
 var dc=_ubd.cookie;
 x=" expires="+x.toGMTString()+";";
 if (_ulink && !_ubl) {
  z=_uUES(_uGC(s,"__utmz=","&"));
  if (z!="-" && z.indexOf(";")==-1) { _ubd.cookie="__utmz="+z+"; path="+_utcp+";"+x+_udo; return ""; }
 }
 z=dc.indexOf("__utmz="+_udh);
 if (z>-1) { z=_uGC(dc,"__utmz="+_udh,";"); }
 else { z="-"; }
 t=_uGC(s,_ucid+"=","&");
 t2=_uGC(s,_ucsr+"=","&");
 t3=_uGC(s,"gclid=","&");
 if ((t!="-" && t!="") || (t2!="-" && t2!="") || (t3!="-" && t3!="")) {
  if (t!="-" && t!="") c+="utmcid="+_uEC(t);
  if (t2!="-" && t2!="") { if (c != "") c+="|"; c+="utmcsr="+_uEC(t2); }
  if (t3!="-" && t3!="") { if (c != "") c+="|"; c+="utmgclid="+_uEC(t3); }
  t=_uGC(s,_uccn+"=","&");
  if (t!="-" && t!="") c+="|utmccn="+_uEC(t);
  else c+="|utmccn=(not+set)";
  t=_uGC(s,_ucmd+"=","&");
  if (t!="-" && t!="") c+="|utmcmd="+_uEC(t);
  else  c+="|utmcmd=(not+set)";
  t=_uGC(s,_uctr+"=","&");
  if (t!="-" && t!="") c+="|utmctr="+_uEC(t);
  else { t=_uOrg(1); if (t!="-" && t!="") c+="|utmctr="+_uEC(t); }
  t=_uGC(s,_ucct+"=","&");
  if (t!="-" && t!="") c+="|utmcct="+_uEC(t);
  t=_uGC(s,_ucno+"=","&");
  if (t=="1") o=1;
  if (z!="-" && o==1) return "";
 }
 if (c=="-" || c=="") { c=_uOrg(); if (z!="-" && _ufno==1)  return ""; }
 if (c=="-" || c=="") { if (_ufns==1)  c=_uRef(); if (z!="-" && _ufno==1)  return ""; }
 if (c=="-" || c=="") {
  if (z=="-" && _ufns==1) { c="utmccn=(direct)|utmcsr=(direct)|utmcmd=(none)"; }
  if (c=="-" || c=="") return "";
 }
 if (z!="-") {
  i=z.indexOf(".");
  if (i>-1) i=z.indexOf(".",i+1);
  if (i>-1) i=z.indexOf(".",i+1);
  if (i>-1) i=z.indexOf(".",i+1);
  t=z.substring(i+1,z.length);
  if (t.toLowerCase()==c.toLowerCase()) cs=1;
  t=z.substring(0,i);
  if ((i=t.lastIndexOf(".")) > -1) {
   t=t.substring(i+1,t.length);
   cn=(t*1);
  }
 }
 if (cs==0 || _ufns==1) {
  t=_uGC(dc,"__utma="+_udh,";");
  if ((i=t.lastIndexOf(".")) > 9) {
   _uns=t.substring(i+1,t.length);
   _uns=(_uns*1);
  }
  cn++;
  if (_uns==0) _uns=1;
  _ubd.cookie="__utmz="+_udh+"."+_ust+"."+_uns+"."+cn+"."+c+"; path="+_utcp+"; "+x+_udo;
 }
 if (cs==0 || _ufns==1) return "&utmcn=1";
 else return "&utmcr=1";
}
function _uRef() {
 if (_ur=="0" || _ur=="" || _ur=="-") return "";
 var i=0,h,k,n;
 if ((i=_ur.indexOf("://"))<0) return "";
 h=_ur.substring(i+3,_ur.length);
 if (h.indexOf("/") > -1) {
  k=h.substring(h.indexOf("/"),h.length);
  if (k.indexOf("?") > -1) k=k.substring(0,k.indexOf("?"));
  h=h.substring(0,h.indexOf("/"));
 }
 h=h.toLowerCase();
 n=h;
 if ((i=n.indexOf(":")) > -1) n=n.substring(0,i);
 for (var ii=0;ii<_uRno.length;ii++) {
  if ((i=n.indexOf(_uRno[ii].toLowerCase())) > -1 && n.length==(i+_uRno[ii].length)) { _ufno=1; break; }
 }
 if (h.indexOf("www.")==0) h=h.substring(4,h.length);
 return "utmccn=(referral)|utmcsr="+_uEC(h)+"|"+"utmcct="+_uEC(k)+"|utmcmd=referral";
}
function _uOrg(t) {
 if (_ur=="0" || _ur=="" || _ur=="-") return "";
 var i=0,h,k;
 if ((i=_ur.indexOf("://")) < 0) return "";
 h=_ur.substring(i+3,_ur.length);
 if (h.indexOf("/") > -1) {
  h=h.substring(0,h.indexOf("/"));
 }
 for (var ii=0;ii<_uOsr.length;ii++) {
  if (h.toLowerCase().indexOf(_uOsr[ii].toLowerCase()) > -1) {
   if ((i=_ur.indexOf("?"+_uOkw[ii]+"=")) > -1 || (i=_ur.indexOf("&"+_uOkw[ii]+"=")) > -1) {
    k=_ur.substring(i+_uOkw[ii].length+2,_ur.length);
    if ((i=k.indexOf("&")) > -1) k=k.substring(0,i);
    for (var yy=0;yy<_uOno.length;yy++) {
     if (_uOno[yy].toLowerCase()==k.toLowerCase()) { _ufno=1; break; }
    }
    if (t) return _uEC(k);
    else return "utmccn=(organic)|utmcsr="+_uEC(_uOsr[ii])+"|"+"utmctr="+_uEC(k)+"|utmcmd=organic";
   }
  }
 }
 return "";
}
function _uBInfo() {
 var sr="-",sc="-",ul="-",fl="-",je=1;
 var n=navigator;
 if (self.screen) {
  sr=screen.width+"x"+screen.height;
  sc=screen.colorDepth+"-bit";
 } else if (self.java) {
  var j=java.awt.Toolkit.getDefaultToolkit();
  var s=j.getScreenSize();
  sr=s.width+"x"+s.height;
 }
 if (n.language) { ul=n.language.toLowerCase(); }
 else if (n.browserLanguage) { ul=n.browserLanguage.toLowerCase(); }
 je=n.javaEnabled()?1:0;
 if (_uflash) fl=_uFlash();
 return "&utmsr="+sr+"&utmsc="+sc+"&utmul="+ul+"&utmje="+je+"&utmfl="+fl;
}
function __utmSetTrans() {
 var e;
 if (_ubd.getElementById) e=_ubd.getElementById("utmtrans");
 else if (_ubd.utmform && _ubd.utmform.utmtrans) e=_ubd.utmform.utmtrans;
 if (!e) return;
 var l=e.value.split("UTM:");
 var i,i2,c;
 if (_userv==0 || _userv==2) i=new Array();
 if (_userv==1 || _userv==2) { i2=new Array(); c=_uGCS(); }

 for (var ii=0;ii<l.length;ii++) {
  l[ii]=_uTrim(l[ii]);
  if (l[ii].charAt(0)!='T' && l[ii].charAt(0)!='I') continue;
  var r=Math.round(Math.random()*2147483647);
  if (!_utsp || _utsp=="") _utsp="|";
  var f=l[ii].split(_utsp),s="";
  if (f[0].charAt(0)=='T') {
   s="&utmt=tran"+"&utmn="+r;
   f[1]=_uTrim(f[1]); if(f[1]&&f[1]!="") s+="&utmtid="+_uES(f[1]);
   f[2]=_uTrim(f[2]); if(f[2]&&f[2]!="") s+="&utmtst="+_uES(f[2]);
   f[3]=_uTrim(f[3]); if(f[3]&&f[3]!="") s+="&utmtto="+_uES(f[3]);
   f[4]=_uTrim(f[4]); if(f[4]&&f[4]!="") s+="&utmttx="+_uES(f[4]);
   f[5]=_uTrim(f[5]); if(f[5]&&f[5]!="") s+="&utmtsp="+_uES(f[5]);
   f[6]=_uTrim(f[6]); if(f[6]&&f[6]!="") s+="&utmtci="+_uES(f[6]);
   f[7]=_uTrim(f[7]); if(f[7]&&f[7]!="") s+="&utmtrg="+_uES(f[7]);
   f[8]=_uTrim(f[8]); if(f[8]&&f[8]!="") s+="&utmtco="+_uES(f[8]);
  } else {
   s="&utmt=item"+"&utmn="+r;
   f[1]=_uTrim(f[1]); if(f[1]&&f[1]!="") s+="&utmtid="+_uES(f[1]);
   f[2]=_uTrim(f[2]); if(f[2]&&f[2]!="") s+="&utmipc="+_uES(f[2]);
   f[3]=_uTrim(f[3]); if(f[3]&&f[3]!="") s+="&utmipn="+_uES(f[3]);
   f[4]=_uTrim(f[4]); if(f[4]&&f[4]!="") s+="&utmiva="+_uES(f[4]);
   f[5]=_uTrim(f[5]); if(f[5]&&f[5]!="") s+="&utmipr="+_uES(f[5]);
   f[6]=_uTrim(f[6]); if(f[6]&&f[6]!="") s+="&utmiqt="+_uES(f[6]);
  }
  if (_userv==0 || _userv==2) {
   i[ii]=new Image(1,1);
   i[ii].src=_ugifpath+"?"+"utmwv="+_uwv+s;
   i[ii].onload=function() { _uVoid(); }
  }
  if (_userv==1 || _userv==2) {
   i2[ii]=new Image(1,1);
   i2[ii].src=_ugifpath2+"?"+"utmwv="+_uwv+s+"&utmac="+_uacct+"&utmcc="+c;
   i2[ii].onload=function() { _uVoid(); }
  }
 }
 return;
}
function _uFlash() {
 var f="-",n=navigator;
 if (n.plugins && n.plugins.length) {
  for (var ii=0;ii<n.plugins.length;ii++) {
   if (n.plugins[ii].name.indexOf('Shockwave Flash')!=-1) {
    f=n.plugins[ii].description.split('Shockwave Flash ')[1];
    break;
   }
  }
 } else if (window.ActiveXObject) {
  for (var ii=10;ii>=2;ii--) {
   try {
    var fl=eval("new ActiveXObject('ShockwaveFlash.ShockwaveFlash."+ii+"');");
    if (fl) { f=ii + '.0'; break; }
   }
   catch(e) {}
  }
 }
 return f;
}
function __utmLinker(l,h) {
 if (!_ulink) return;
 var p,k,a="-",b="-",c="-",z="-",v="-";
 var dc=_ubd.cookie;
 if (!l || l=="") return;
 var iq = l.indexOf("?"); 
 var ih = l.indexOf("#"); 
 if (dc) {
  a=_uES(_uGC(dc,"__utma="+_udh,";"));
  b=_uES(_uGC(dc,"__utmb="+_udh,";"));
  c=_uES(_uGC(dc,"__utmc="+_udh,";"));
  z=_uES(_uGC(dc,"__utmz="+_udh,";"));
  v=_uES(_uGC(dc,"__utmv="+_udh,";"));
  k=(_uHash(a+b+c+z+v)*1)+(_udh*1);
  p="__utma="+a+"&__utmb="+b+"&__utmc="+c+"&__utmz="+z+"&__utmv="+v+"&__utmk="+k;
 }
 if (p) {
  if (h && ih>-1) return;
  if (h) { _udl.href=l+"#"+p; }
  else {
   if (iq==-1 && ih==-1) _udl.href=l+"?"+p;
   else if (ih==-1) _udl.href=l+"&"+p;
   else if (iq==-1) _udl.href=l.substring(0,ih-1)+"?"+p+l.substring(ih);
   else _udl.href=l.substring(0,ih-1)+"&"+p+l.substring(ih);
  }
 } else { _udl.href=l; }
}
function __utmLinkPost(f,h) {
 if (!_ulink) return;
 var p,k,a="-",b="-",c="-",z="-",v="-";
 var dc=_ubd.cookie;
 if (!f || !f.action) return;
 var iq = f.action.indexOf("?"); 
 var ih = f.action.indexOf("#"); 
 if (dc) {
  a=_uES(_uGC(dc,"__utma="+_udh,";"));
  b=_uES(_uGC(dc,"__utmb="+_udh,";"));
  c=_uES(_uGC(dc,"__utmc="+_udh,";"));
  z=_uES(_uGC(dc,"__utmz="+_udh,";"));
  v=_uES(_uGC(dc,"__utmv="+_udh,";"));
  k=(_uHash(a+b+c+z+v)*1)+(_udh*1);
  p="__utma="+a+"&__utmb="+b+"&__utmc="+c+"&__utmz="+z+"&__utmv="+v+"&__utmk="+k;
 }
 if (p) {
  if (h && ih>-1) return;
  if (h) { f.action+="#"+p; }
  else {
   if (iq==-1 && ih==-1) f.action+="?"+p;
   else if (ih==-1) f.action+="&"+p;
   else if (iq==-1) f.action=f.action.substring(0,ih-1)+"?"+p+f.action.substring(ih);
   else f.action=f.action.substring(0,ih-1)+"&"+p+f.action.substring(ih);
  }
 }
 return;
}
function __utmSetVar(v) {
 if (!v || v=="") return;
 var r=Math.round(Math.random() * 2147483647);
 _ubd.cookie="__utmv="+_udh+"."+_uES(v)+"; path="+_utcp+"; expires=Sun, 18 Jan 2038 00:00:00 GMT;"+_udo;
 var s="&utmt=var&utmn="+r;
 if (_userv==0 || _userv==2) {
  var i=new Image(1,1);
  i.src=_ugifpath+"?"+"utmwv="+_uwv+s;
  i.onload=function() { _uVoid(); }
 }
 if (_userv==1 || _userv==2) {
  var i2=new Image(1,1);
  i2.src=_ugifpath2+"?"+"utmwv="+_uwv+s+"&utmac="+_uacct+"&utmcc="+_uGCS();
  i2.onload=function() { _uVoid(); }
 }
}
function _uGCS() {
 var t,c="",dc=_ubd.cookie;
 if ((t=_uGC(dc,"__utma="+_udh,";"))!="-") c+=_uES("__utma="+t+";+");
 if ((t=_uGC(dc,"__utmb="+_udh,";"))!="-") c+=_uES("__utmb="+t+";+");
 if ((t=_uGC(dc,"__utmc="+_udh,";"))!="-") c+=_uES("__utmc="+t+";+");
 if ((t=_uGC(dc,"__utmz="+_udh,";"))!="-") c+=_uES("__utmz="+t+";+");
 if ((t=_uGC(dc,"__utmv="+_udh,";"))!="-") c+=_uES("__utmv="+t+";");
 if (c.charAt(c.length-1)=="+") c=c.substring(0,c.length-1);
 return c;
}
function _uGC(l,n,s) {
 if (!l || l=="" || !n || n=="" || !s || s=="") return "-";
 var i,i2,i3,c="-";
 i=l.indexOf(n);
 i3=n.indexOf("=")+1;
 if (i > -1) {
  i2=l.indexOf(s,i); if (i2 < 0) { i2=l.length; }
  c=l.substring((i+i3),i2);
 }
 return c;
}
function _uDomain() {
 if (!_udn || _udn=="" || _udn=="none") { _udn=""; return 1; }
 if (_udn=="auto") {
  var d=_ubd.domain;
  if (d.substring(0,4)=="www.") {
   d=d.substring(4,d.length);
  }
  _udn=d;
 }
 if (_uhash=="off") return 1;
 return _uHash(_udn);
}
function _uHash(d) {
 if (!d || d=="") return 1;
 var h=0,g=0;
 for (var i=d.length-1;i>=0;i--) {
  var c=parseInt(d.charCodeAt(i));
  h=((h << 6) & 0xfffffff) + c + (c << 14);
  if ((g=h & 0xfe00000)!=0) h=(h ^ (g >> 21));
 }
 return h;
}
function _uFixA(c,s,t) {
 if (!c || c=="" || !s || s=="" || !t || t=="") return "-";
 var a=_uGC(c,"__utma="+_udh,s);
 var lt=0,i=0;
 if ((i=a.lastIndexOf(".")) > 9) {
  _uns=a.substring(i+1,a.length);
  _uns=(_uns*1)+1;
  a=a.substring(0,i);
  if ((i=a.lastIndexOf(".")) > 7) {
   lt=a.substring(i+1,a.length);
   a=a.substring(0,i);
  }
  if ((i=a.lastIndexOf(".")) > 5) {
   a=a.substring(0,i);
  }
  a+="."+lt+"."+t+"."+_uns;
 }
 return a;
}
function _uTrim(s) {
  if (!s || s=="") return "";
  while ((s.charAt(0)==' ') || (s.charAt(0)=='\n') || (s.charAt(0,1)=='\r')) s=s.substring(1,s.length);
  while ((s.charAt(s.length-1)==' ') || (s.charAt(s.length-1)=='\n') || (s.charAt(s.length-1)=='\r')) s=s.substring(0,s.length-1);
  return s;
}
function _uEC(s) {
  var n="";
  if (!s || s=="") return "";
  for (var i=0;i<s.length;i++) {if (s.charAt(i)==" ") n+="+"; else n+=s.charAt(i);}
  return n;
}
function __utmVisitorCode() {
 var r=0,t=0,i=0,i2=0,m=31;
 var a=_uGC(_ubd.cookie,"__utma="+_udh,";");
 if ((i=a.indexOf(".",0))<0) return;
 if ((i2=a.indexOf(".",i+1))>0) r=a.substring(i+1,i2); else return "";  
 if ((i=a.indexOf(".",i2+1))>0) t=a.substring(i2+1,i); else return "";  
 var c=new Array('A','B','C','D','E','F','G','H','J','K','L','M','N','P','R','S','T','U','V','W','X','Y','Z','1','2','3','4','5','6','7','8','9');
 return c[r>>28&m]+c[r>>23&m]+c[r>>18&m]+c[r>>13&m]+"-"+c[r>>8&m]+c[r>>3&m]+c[((r&7)<<2)+(t>>30&3)]+c[t>>25&m]+c[t>>20&m]+"-"+c[t>>15&m]+c[t>>10&m]+c[t>>5&m]+c[t&m];
}
function _uIN(n) {
 if (!n) return false;
 for (var i=0;i<n.length;i++) {
  var c=n.charAt(i);
  if ((c<"0" || c>"9") && (c!=".")) return false;
 }
 return true;
}
function _uES(s,u) {
 if (typeof(encodeURIComponent) == 'function') {
  if (u) return encodeURI(s);
  else return encodeURIComponent(s);
 } else {
  return escape(s);
 }
}
function _uUES(s) {
 if (typeof(decodeURIComponent) == 'function') {
  return decodeURIComponent(s);
 } else {
  return unescape(s);
 }
}
