# Supplementary material for: Space groups and crystallographic symmetry: writing a multi-featured tutorial in a new style
Source: Acta Crystallogr E Crystallogr Commun. 2021 Jul 16;77(Pt 9):857–63. doi: 10.1107/S2056989021007039 (PMC8423017; doi:10.1107/S2056989021007039)
Supplement: Supplementary file 1 [file e-77-00857-sup2.zip › symandsg/Main/bravais_aug_files/07biogr.css]

body {
	margin:0;
	padding: 0;
	background-color: #ffffff;
	font-size: 85%;}	
a:link {  /* lien non-visité */
	color: #00c;
	text-decoration: underline; 
	background-color: transparent }
a:visited { /* lien visité */
	color: #90c;
	text-decoration: none; 
	background-color: transparent }
a:hover { 	/* lien survolé */
	color: #0c0;
	text-decoration: underline; 
	background-color: transparent }
a:active { /* lien activé */
	color: #c00; 
	text-decoration: underline; 
	background-color: transparent }
	
p  {
	font-family:  "Trebuchet MS", Arial, Helvetica, "Bitstream Vera Sans", sans-serif;
	font-size:1.1em;
	font-style:normal;
	line-height: 140%;
	text-align: justify;
	text-indent:3em;
	margin:20px 20px 20px 40px;
	padding: 0px;
	border:none;
	color:#000000;}
#container { 
	position: absolute;
	width:100%;
	background-color: #ffffff;}
#header {
	padding: 0.5em ;
	background-color: #ffffff;
	text-align: center;
	margin:0 ; }
#header h1{
	font-size: 1.8em; 
	font-family: "Trebuchet MS", Arial, Helvetica, sans-serif;
	font-variant: small-caps; 
	text-decoration: none; 
	letter-spacing: 0.2em; 
	color:  #006400;
	margin:0;
	padding-top: 0.4em;
	text-align: center;}
#main {
	background-color: #ffffff;
	margin:0 20px 70px 20px;}
#footer {
	width: 100%;
	text-align: center; 
	margin: 0 auto;
	background-color: #ffffff;
	}
dl, dt, dd, ul, li, li li, ol {
	margin: 0;
	padding: 0;
	list-style-type: none;
	font-size: 1em;
	font-family: Arial, "Trbuchet MS" Helvetica, sans-serif;
	}
#box1, #box2, #box3, #box4, #box5  {
	background-color: #cccccc; 
	position: relative; 
	padding: 30px; 
	border-color: #666; 
	border-width: 3px; 
	border-style: double; 
	clear: left; 
	margin: 0 40px 15px 40px;
	}
p:first-letter {
	font-size:1.6em;
	font-style:normal;
	font-weight: bold;
	font-family: Georgia, "Times New Roman", Times, serif;
	color:  #ff6633;
	}
 h1 { 
	font-family: "Trebuchet MS", Arial, Helvetica, sans-serif;  
	font-size: 1.7em;
	line-height: 140%;
	border-bottom: 1pt solid  #cc3300;
	border-left: medium none inherit;
	border-right: medium none inherit;
	margin: 10px 0 10px 20px;
	padding: 0 0 5px 10px;
	text-align:left;
	color:  #006666; 
	}
h2 { 
	font-family:  "Trebuchet MS", Arial, Helvetica, sans-serif;  
	font-size: 1.6em;
	margin: 0.35cm, 0, 0, 0;
	color:  #006400;
	text-align: center;
	}
 h3 { 
	font-family:  "Trebuchet MS", Arial, Helvetica, sans-serif;  
	font-size: 1.4em;
	font-style: normal;
	margin-top: 0.53cm;
	margin-bottom: 0;
	color: #000000;
	text-align: justify;
	}
h4 { 
	font-family:  "Trebuchet MS", Arial, Helvetica, sans-serif;  
	font-size: 1.1em;
	margin: 1em 0 0 2em;
	color: #000000;
	text-align: justify;
	}
h5  { 
	font-family: Arial, "Trebuchet MS", Verdana, Bitstream Vera Sans, sans-serif;
	font-size: 1.1em;
	font-style: normal; 
	font-variant: small-caps; 
	font-weight: 800;
	color:#292929;
	}	
.margePicture  {
	margin:1em;
	}
.introparaAndlastpara {
	text-align: center;
	color:#993333;
	padding-right: 4px;
	font-style: italic;
	font-size: 1.2em;
	font-weight:600;
	line-height: 140%;
	}
.quotation {
	font-style: italic;
	font-size: 1em;
	font-variant: normal;
	font-weight: bold;
	}
.bookTitleQuotation	{
	font-style: normal;
	font-size: 1em;
	font-variant:small-caps;
	font-weight: bold;
	}
.pictureComment {
	font-family: "Trebuchet MS", Arial, Helvetica, sans-serif;  
	font-size: 1em;
	font-weight: bold;
	text-align: center; 
	}
.black{
	font-family: Georgia, "Times New Roman", Times, serif;
	font-style:italic;
	font-weight: bold;
	color:#000000;
	}
.blue {
	font-family: Georgia, "Times New Roman", Times, serif;
	font-style:normal;
	font-weight: bold;
	color:#003399;
	}
.sidebarleft {
	position: static;
	color: #003399;
	font-size: 1em;
	font-family: "Trebuchet MS", Arial, Helvetica, sans-serif;
	 background-color: #ccccff;
	display: inline;
	text-align: left;
	line-height: 140%;
	padding: 6px 12px;
	clear: none;
	float: left;
	border: 1px dashed #cccccc;
	right: 12px;
	width: 200px;
	margin: 10px 10px 10px 10px;
	}
.sidebarright {
	position: static;
	color: #003399;
	font-size: 1em;
	font-family: "Trebuchet MS", Arial, Helvetica, sans-serif;
	background-color: #ccccff;
	display: inline;
	text-align: left;
	line-height: 140%;
	padding: 6px 12px;
	clear: none;
	float: right;
	border: 1px dashed #cccccc;
	right: 12px;
	width: 200px;
	margin: 10px 10px 10px 10px;
	}
.striptitle_grey {
	font-weight: bold; 
	background-color: #cccccc;
	color: #333333;
	text-align: center;
	}
