# Supplementary material for: Space groups and crystallographic symmetry: writing a multi-featured tutorial in a new style
Source: Acta Crystallogr E Crystallogr Commun. 2021 Jul 16;77(Pt 9):857–63. doi: 10.1107/S2056989021007039 (PMC8423017; doi:10.1107/S2056989021007039)
Supplement: Supplementary file 1 [file e-77-00857-sup2.zip › symandsg/Main/bravais_aug_files/menu_bas_centre.css]

#menu2 {
	display:table;
  	padding:0; 
  	margin:0 auto; 
  	list-style-type:none;
  	white-space:nowrap;
  }
#menu2 li {
  	display:table-cell;
  }
* html #menu2 li {
  	float:left;
  }
#menu2 a {
  	width:auto;
  	display:block;
  	padding:4px 16px;
  	color:#000; 
	background-color: #2a5fbd;
  	border:1px solid #5ba3e0; 
  	text-decoration:none;
  	font-weight : bold;
    font-size: 1em;
	font-family: Arial, Verdana, Lucida, Geneva, Helvetica, sans-serif;
  }
* html #menu2 a {
  	float:left;
  }
#menu2 a:hover {
  	color:#fff; 
	background-color: #2586d7;
  }

.menu2container {
	clear:both; 
	text-decoration:none; 
	text-align:center; 
	vertical-align:middle;
	display:inline-block;
}
