# Supplementary material for: Space groups and crystallographic symmetry: writing a multi-featured tutorial in a new style
Source: Acta Crystallogr E Crystallogr Commun. 2021 Jul 16;77(Pt 9):857–63. doi: 10.1107/S2056989021007039 (PMC8423017; doi:10.1107/S2056989021007039)
Supplement: Supplementary file 1 [file e-77-00857-sup2.zip › symandsg/Main/bravais_aug_files/pop.js]

<!--
function zoom() {
	// on récupère l'adresse vers laquelle on pointe dans le lien
	var lienPrecedent = document.getElementById("monlien").href;
	
	// on fixe une taille pour la pop-up
	var largeur = 380;
	var hauteur = 300;
	
	// on fixe les coordonnées pour centrer la pop-up
	var gauche = ( screen.width - largeur ) / 2;
	var haut = ( screen.height - hauteur ) / 2;

	// on ouvre la pop-up avec les bons paramètres
	var urlImage = lienPrecedent;
	var nomFenetre = "zoomModele";
	var options = "left="+gauche+"px,top="+haut+"px,width="+largeur+",height="+hauteur+",toolbar=no,resizable=yes,menubar=no,scrollbars=yes";
	window.open(urlImage, nomFenetre, options);
	
	// on empêche le lien de s'ouvrir en double en plus de la pop-up
	return false;
}

function initOnclick() {
	// si la page contient le lien avec l'id "monLien"
	if(document.getElementById("monlien")) {
	
		// on lance la fonction zoom au clic sur l'élément "monLien"
		document.getElementById("monlien").onclick = function () { return zoom();};
	}
}

// on initialise le comportement onclick au chargement de la page
window.onload =	function () {initOnclick()};
//-->
