# Supplementary material for: Space groups and crystallographic symmetry: writing a multi-featured tutorial in a new style
Source: Acta Crystallogr E Crystallogr Commun. 2021 Jul 16;77(Pt 9):857–63. doi: 10.1107/S2056989021007039 (PMC8423017; doi:10.1107/S2056989021007039)
Supplement: Supplementary file 1 [file e-77-00857-sup2.zip › symandsg/Main/cotton_files/layout.css]

body {
	color:#000066;
	background-color:white;
	padding:0px;
	margin-top: 150px;
	margin-left: 20px;
	font-size: 12px;
	font-family: Arial, Helvetica, sans-serif;
}

/*
body a{
	color:#000066;
	decoration:none
}

body a:hover{
	color:#660000;
	decoration:underline
}
*/

.content {
	position:relative;
	width:570px;
	min-width:120px;
	background-color:#FFFFFF;
	z-index:3;
	margin-top: 0px;
	margin-bottom: 35px;
	margin-left: 175px;
	left: -1px;
	line-height: 1.2em;
}

.content a    { color: #000066; } 
.content a:hover   { color: #660000; } 

.breadcrumb   {
	color: #1000FF;
	text-decoration: none;
}
.breadcrumb a    {
	color: #000066;
	text-decoration: underline;
} 
.breadcrumb a:hover   {
	color: #660000;
	text-decoration: underline;
} 

/* I've heard this called the "be nice to Opera 5" rule. Basically, it feeds correct 
length values to user agents that exhibit the parsing error exploited above yet get 
the CSS box model right and understand the CSS2 parent-child selector. ALWAYS include
a "be nice to Opera 5" rule every time you use the Tantek Celik hack (above). */
body>#left {width:148px;}
#header {
	position: absolute;
	width: 745px;
	left: 20px;
	top: 20px;
	z-index: 1;
}
#header_nav {
	position: absolute;
	top: 100px;
	z-index: 2;
	left: 25px;
	padding: 2px;
	color: #FFFFFF;
}
#footer {
	width: 570px;
	position: relative;
	margin-left: 175px;
	text-align: center;
}
