# Supplementary material for: Space groups and crystallographic symmetry: writing a multi-featured tutorial in a new style
Source: Acta Crystallogr E Crystallogr Commun. 2021 Jul 16;77(Pt 9):857–63. doi: 10.1107/S2056989021007039 (PMC8423017; doi:10.1107/S2056989021007039)
Supplement: Supplementary file 1 [file e-77-00857-sup2.zip › symandsg/Main/cotton_files/menu_data.js]

_menuCloseDelay=375           // The time delay for menus to remain visible on mouse out
_menuOpenDelay=75            // The time delay before menus open on mouse over
_followSpeed=5                // Follow scrolling speed
_followRate=40                // Follow scrolling Rate
_subOffsetTop=10              // Sub menu top offset
_subOffsetLeft=2           // Sub menu left offset
_scrollAmount=3               // Only needed for Netscape 4.x
_scrollDelay=20               // Only needed for Netcsape 4.x


with(mainStyle=new mm_style()){
align="left";
onbgcolor="#EDEDF4";
oncolor="#660000";
offbgcolor="#EDEDF4";
offcolor="#000066";
bordercolor="#000066";
borderstyle="solid";
borderwidth=1;
separatorcolor="#000066";
separatorsize="1";
padding=7;
fontsize="100%";
fontstyle="normal";
fontfamily="Arial, Helvetica, sans-serif";
pagecolor="#660000";
//pagebgcolor="#82B6D7";
//headercolor="#000000";
//headerbgcolor="#ffffff";
//subimage="/menu/arrow_white.gif";
//onsubimage="/menu/arrow_black.gif";
subimagepadding="2";
//overfilter="Fade(duration=0.5);Alpha(opacity=90);";
//outfilter="randomdissolve(duration=0.9)";
}


with(subStyle=new mm_style()){
onbgcolor="#EDEDF4";
oncolor="#660000";
offbgcolor="#EDEDF4";
offcolor="#000066";
bordercolor="#000066";
borderstyle="solid";
borderwidth=1;
separatorcolor="#000066";
separatorsize="1";
padding=5;
fontsize="100%";
fontstyle="normal";
fontfamily="Arial, Helvetica, sans-serif";
pagecolor="#660000";
pagebgcolor="#EDEDF4";
headercolor="#000066";
headerbgcolor="#B1C3D9";
//subimage="/menu/arrow_black.gif";
//onsubimage="/menu/arrow_black.gif";
subimagepadding="2";
overfilter="Fade(duration=0.2);Alpha(opacity=95);";
outfilter="Fade(duration=0.2)";
//overfilter="Fade(duration=0.1);Alpha(opacity=96);Shadow(color='#777777', Direction=135, Strength=2)";
//outfilter="randomdissolve(duration=0.3)";
}


with(milonic=new menuname("Main Menu")){
style=mainStyle;
top=150;
left=20;
alwaysvisible=1;
orientation="vertical";
menuwidth="148";
itemwidth="148";
aI("text=WELCOME;url=/welcome.php;status=Welcome");
aI("text=PEOPLE;showmenu=People;status=People");
aI("text=RESEARCH;showmenu=Research;status=Research");
aI("text=GRADUATE PROGRAM;showmenu=Graduate Program;status=Graduate Program");
aI("text=UNDERGRADUATE PROGRAM;showmenu=Undergraduate Program;status=Undergraduate Program");
aI("text=NSF-REU PROGRAM;showmenu=NSF-REU Program;status=NSF-REU Program");
aI("text=SEMINARS and COLLOQUIA;showmenu=Seminars and Colloquia;status=Seminars and Colloquia");
aI("text=INDUSTRIAL CONNECTIONS and RECRUITING;showmenu=Industrial Connections and Recruiting;status=Industrial Connections and Recruiting");
aI("text=ADMINISTRATION;showmenu=Administration;status=Administration");
aI("text=SAFETY;showmenu=Safety;status=Safety");
aI("text=TEXAS A&M UNIVERSITY LIBRARIES and E-RESOURCES;showmenu=Texas A&M University Libraries and E-Resources;status=Texas A&M University Libraries and E-Resources");
aI("text=CONTACT;showmenu=Contact;status=Contact");
}

	with(milonic=new menuname("People")){
	style=subStyle;
	overflow="scroll";
	aI("text=Phonebook;url=/roster/index.php;status=Phonebook");
	aI("text=Printable contact lists;url=/people/index.php;status=Printable contact lists");
	aI("text=Faculty;showmenu=People Faculty");
	aI("text=Graduate students;url=/people/listing.php?category=grad;status=Graduate students");
	aI("text=New graduate students;url=/people/listing.php?category=newgrad;status=New graduate students");
	aI("text=Staff;url=/people/listing.php?category=staff;status=Staff");
	aI("text=Research staff;url=/people/listing.php?category=post;status=Research staff");
	aI("text=Research associates;url=/people/listing.php?category=visiting;status=Research associates");
	}
	
		with(milonic=new menuname("People Faculty")){
		style=subStyle;
		aI("text=Faculty by name;url=/faculty/index.php;status=Faculty by name");
		aI("text=Faculty by research division;showmenu=People Divisions");
		aI("text=Faculty by research interest/area;showmenu=People Areas");
		aI("text=Emeritus Faculty;url=/faculty/emeritus.php");
		}
		
			with(milonic=new menuname("People Divisions")){
			style=subStyle;
			aI("text=Analytical Chemistry;url=/faculty/divisional_listing.php?div_id=1;status=Analytical Chemistry");
			aI("text=Biological Chemistry;url=/faculty/divisional_listing.php?div_id=5;status=Biological Chemistry");
			aI("text=Inorganic Chemistry;url=/faculty/divisional_listing.php?div_id=9;status=Inorganic Chemistry");
			aI("text=Organic Chemistry;url=/faculty/divisional_listing.php?div_id=14;status=Organic Chemistry");
			aI("text=Physical/Nuclear Chemistry;url=/faculty/divisional_listing.php?div_id=15;status=Physical/Nuclear Chemistry");
			}
		
			with(milonic=new menuname("People Areas")){
			style=subStyle;
			aI("text=Atmospheric Chemistry;url=/faculty/divisional_listing.php?div_id=2;status=Atmospheric Chemistry");
			aI("text=Bioanalytical Chemistry;url=/faculty/divisional_listing.php?div_id=3;status=Bioanalytical Chemistry");
			aI("text=Bioinorganic Chemistry;url=/faculty/divisional_listing.php?div_id=4;status=Bioinorganic Chemistry");
			aI("text=Bioorganic Chemistry;url=/faculty/divisional_listing.php?div_id=6;status=Bioorganic Chemistry");
			aI("text=Catalysis;url=/faculty/divisional_listing.php?div_id=7;status=Catalysis");
			aI("text=Chemical Education;url=/faculty/divisional_listing.php?div_id=8;status=Chemical Education");
			aI("text=Chemistry of Interfaces;url=/faculty/divisional_listing.php?div_id=10;status=Chemistry of Interfaces");
			aI("text=Chemistry of Materials;url=/faculty/divisional_listing.php?div_id=11;status=Chemistry of Materials");
			aI("text=Molecular Structure;url=/faculty/divisional_listing.php?div_id=12;status=Molecular Structure");
			aI("text=Nuclear Chemistry;url=/faculty/divisional_listing.php?div_id=13;status=Nuclear Chemistry");
			aI("text=Chemistry of Polymers;url=/faculty/divisional_listing.php?div_id=16;status=Chemistry of Polymers");
			aI("text=Spectrosocpy and Dynamics;url=/faculty/divisional_listing.php?div_id=17;status=Spectrosocpy and Dynamics");
			aI("text=Supramolecular Chemistry;url=/faculty/divisional_listing.php?div_id=18;status=Supramolecular Chemistry");
			aI("text=Synthesis;url=/faculty/divisional_listing.php?div_id=19;status=Synthesis");
			aI("text=Theoretical Chemistry;url=/faculty/divisional_listing.php?div_id=20;status=Theoretical Chemistry");
			}

	with(milonic=new menuname("Research")){
	style=subStyle;
	aI("text=Faculty;showmenu=Research Faculty");
	aI("text=Research Centers;showmenu=Research Centers;status=Research Centers");
	aI("text=Research Facilities;showmenu=Research Facilities;status=Research Facilities");
	aI("text=Supporting Facilities;showmenu=Supporting Facilities;status=Supporting Facilities");
	aI("text=Faculty awards;url=/news/awards.php;status=Faculty awards");
	aI("text=Journals edited;url=/faculty/journals/index.php;status=Journals edited");
	aI("text=Sterling C. Evans Library;url=/redirect/evans.html;status=Sterling C. Evans Library");
	}

		
		with(milonic=new menuname("Research Faculty")){
		style=subStyle;
		aI("text=Faculty by name;url=/faculty/index.php;status=Faculty by name");
		aI("text=Faculty by research division;showmenu=Research Divisions");
		aI("text=Faculty by research interest/area;showmenu=Research Areas");
		}
		
			with(milonic=new menuname("Research Divisions")){
			style=subStyle;
			aI("text=Analytical Chemistry;url=/faculty/divisional_listing.php?div_id=1;status=Analytical Chemistry");
			aI("text=Biological Chemistry;url=/faculty/divisional_listing.php?div_id=5;status=Biological Chemistry");
			aI("text=Inorganic Chemistry;url=/faculty/divisional_listing.php?div_id=9;status=Inorganic Chemistry");
			aI("text=Organic Chemistry;url=/faculty/divisional_listing.php?div_id=14;status=Organic Chemistry");
			aI("text=Physical/Nuclear Chemistry;url=/faculty/divisional_listing.php?div_id=15;status=Physical/Nuclear Chemistry");
			}
		
			with(milonic=new menuname("Research Areas")){
			style=subStyle;
			aI("text=Atmospheric Chemistry;url=/faculty/divisional_listing.php?div_id=2;status=Atmospheric Chemistry");
			aI("text=Bioanalytical Chemistry;url=/faculty/divisional_listing.php?div_id=3;status=Bioanalytical Chemistry");
			aI("text=Bioinorganic Chemistry;url=/faculty/divisional_listing.php?div_id=4;status=Bioinorganic Chemistry");
			aI("text=Bioorganic Chemistry;url=/faculty/divisional_listing.php?div_id=6;status=Bioorganic Chemistry");
			aI("text=Catalysis;url=/faculty/divisional_listing.php?div_id=7;status=Catalysis");
			aI("text=Chemical Education;url=/faculty/divisional_listing.php?div_id=8;status=Chemical Education");
			aI("text=Chemistry of Interfaces;url=/faculty/divisional_listing.php?div_id=10;status=Chemistry of Interfaces");
			aI("text=Chemistry of Materials;url=/faculty/divisional_listing.php?div_id=11;status=Chemistry of Materials");
			aI("text=Molecular Structure;url=/faculty/divisional_listing.php?div_id=12;status=Molecular Structure");
			aI("text=Nuclear Chemistry;url=/faculty/divisional_listing.php?div_id=13;status=Nuclear Chemistry");
			aI("text=Chemistry of Polymers;url=/faculty/divisional_listing.php?div_id=16;status=Chemistry of Polymers");
			aI("text=Spectroscopy and Dynamics;url=/faculty/divisional_listing.php?div_id=17;status=Spectroscopy and Dynamics");
			aI("text=Supramolecular Chemistry;url=/faculty/divisional_listing.php?div_id=18;status=Supramolecular Chemistry");
			aI("text=Synthesis;url=/faculty/divisional_listing.php?div_id=19;status=Synthesis");
			aI("text=Theoretical Chemistry;url=/faculty/divisional_listing.php?div_id=20;status=Theoretical Chemistry");
			}
		
		with(milonic=new menuname("Research Centers")){
		style=subStyle;
		aI("text=Within department;showmenu=Inside;status=Research centers within the department");
		aI("text=Outside department;showmenu=Outside;status=Research centers outside the department");
		}
		
			with(milonic=new menuname("Inside")){
			style=subStyle;
			aI("text=Center for Chemical Characterization and Analysis;url=/redirect/ccca.html;status=Center for Chemical Characterization and Analysis");
			aI("text=Center for Integrated Microchemical Systems;url=/redirect/cims.html;status=Center for Integrated Microchemical Systems");
			aI("text=Elemental Analysis Laboratory;url=/redirect/eal.html;status=Elemental Analysis Laboratory");
			aI("text=EPR Instrument Facility;url=/redirect/epr.html;status=EPR Instrument Facility");
			aI("text=Mass Spectrometry Facility;url=/redirect/mass.html;status=Mass Spectrometry Facility");
			}
			
			with(milonic=new menuname("Outside")){
			style=subStyle;
			aI("text=Cyclotron Institute;url=/redirect/cyclotron.html;status=Cyclotron Institute");
			aI("text=Electron Microscopy and Imaging Center;url=/redirect/mic.html;status=Electron Microscopy and Imaging Center");
			aI("text=Gene Technology Laboratory;url=/redirect/gtl.html;status=Gene Technology Laboratory");
			aI("text=Protein Chemistry Laboratory;url=/redirect/pcl.html;status=Protein Chemistry Laboratory");
			}
	
		with(milonic=new menuname("Research Facilities")){
		style=subStyle;
		aI("text=Laboratory for Molecular Simulation;url=/redirect/lms.html;status=Laboratory for Molecular Simulation");
		aI("text=NMR;url=/redirect/nmr.html;status=NMR");
		aI("text=X-ray diffraction;url=/redirect/x-ray.html;status=X-ray diffraction");
		}
	
		with(milonic=new menuname("Supporting Facilities")){
		style=subStyle;
		aI("text=Information Technology;url=/support/computer/index.php;status=Information Technology");
		aI("text=Electronics shop;url=/support/electronic/index.php;status=Electronics shop");
		aI("text=Glass shop;url=/support/glass/index.php;status=Glass shop");
		aI("text=Machine shop;url=/support/machine/index.php;status=Machine shop");
		aI("text=Available Technologies (TLO);url=/redirect/technology.html;status=Available Technologies (TLO)");
		}

	with(milonic=new menuname("Graduate Program")){
	style=subStyle;
	aI("text=Overview of Ph.D. Program;url=/grad_off/index.html;status=Overview of Ph.D. Program;status=Overview of Ph.D. Program");
	aI("text=Information for prospective students;url=/grad_off/prospects.html;status=Information for prospective students;status=Information for prospective students");
	aI("text=Information for current students;showmenu=Current Students;status=Information for current students");
	aI("text=On-line Application;url=/grad_off/app_checklist.html;status=On-line Application");
	aI("text=Orientation schedule (PDF);url=http://www.chem.tamu.edu/grad_off/orientation.pdf;target=blank;status=Orientation schedule (PDF)");
	aI("text=Special programs and training grants;url=/grad_off/programs_grants.html;status=Special programs and training grants");
	}
	
		with(milonic=new menuname("Current Students")){
		style=subStyle;
		aI("text=Graduate handbook;url=http://www.chem.tamu.edu/grad_off/gradbook.html;target=blank;status=Graduate handbook");
		aI("text=Graduate catalog;url=/redirect/off_site.php?site=www.tamu.edu/admissions/GCatalog2004-5;status=Graduate catalog");
		aI("text=Course schedules;url=/redirect/off_site.php?site=courses.tamu.edu;status=Course schedules");
		aI("text=Graduate course web sites;url=/grad_off/courses.html;status=Graduate course web sites");
		aI("text=Graduate student seminar abstracts;url=http://www.chem.tamu.edu/cgi-bin/view/webevent.cgi?cmd=calmonth&userid=guest&calID=804;target=_blank;status=Graduate student seminar abstracts");
		aI("text=Office of Graduate Studies, TAMU;url=/redirect/off_site.php?site=ogs.tamu.edu;status=Office of Graduate Studies, TAMU");
		aI("text=Adult, Graduate & Off Campus Student Services;url=/redirect/off_site.php?site=studentlife.tamu.edu/agoss/;status=Adult, Graduate & Off Campus Student Services");
		aI("text=International Student Services, TAMU;url=/redirect/off_site.php?site=international.tamu.edu/iss;status=International Student Services, TAMU");
		}

	with(milonic=new menuname("Undergraduate Program")){
	style=subStyle;
	//aI("text=Information for undergraduate chemistry majors;url=http://www.chem.tamu.edu/ugrad/nwstuhndout.html;target=_blank;status=Information for undergraduate chemistry majors");
	aI("text=Information for undergraduate chemistry majors;url=/undergrad/index.php;status=Information for undergraduate chemistry majors;showmenu=undergraduate information");
	aI("text=Transfer Course Matrix;url=/redirect/off_site.php?site=www.tccns.org/matrix/index.htm;status=Transfer Course Matrix");
	aI("text=Undergraduate catalog;url=/redirect/off_site.php?site=www.tamu.edu/admissions/Final2005UndergradCatalog;status=Undergraduate catalog");
	aI("text=Course schedules;url=/redirect/off_site.php?site=courses.tamu.edu;status=Course schedules");
	aI("text=Undergraduate course web sites and syllabi;url=/ugrad/courses.html;status=Undergraduate course web sites and syllabi");
	aI("text=First year chemistry program;url=/fyp;status=First year chemistry program");
	aI("text=Orbitals newsletter;url=http://www.chem.tamu.edu/ugrad/texas_am_university_.htm;target=blank;status=Orbitals newsletter");
	aI("text=ACS Directory of Graduate Research;url=/redirect/off_site.php?site=element.acs.org;status=ACS Directory of Graduate Research");
	}
	
		with(milonic=new menuname("undergraduate information")){
		style=subStyle;
		aI("text=General Information;url=/undergrad/general.php;status=General Information");
		aI("text=Degrees Offered;url=/undergrad/degrees.php;status=Degrees Offered");
		aI("text=Implementing Your Degree Plan;url=/undergrad/implement_plan.php;status=Implementing Your Degree Plan");
		aI("text=Tracks and Minors;url=/undergrad/tracks_minors.php;status=Tracks and Minors");
		aI("text=Declaration of Minor in Chemistry;url=/ugrad/minorinfo.htm;status=Declaration of Minor in Chemistry;target=_blank");
		aI("text=Undergraduate Research;url=/ugrad/ugres.html;status=Undergraduate Research;target=_blank");
		aI("text=Advice Before Registering for Classes;url=/undergrad/advice.php;status=Advice Before Registering for Classes");
		aI("text=Stay Bonded;url=/undergrad/stay_bonded.php;status=Stay Bonded");
		aI("text=Frequently Asked Questions;url=/undergrad/faq.php;status=Frequently Asked Questions");
		}
	
	with(milonic=new menuname("NSF-REU Program")){
	style=subStyle;
	aI("text=NSF-REU Interdisciplinary Chemistry Research Program;url=/grad_off/nsf;status=NSF-REU Interdisciplinary Chemistry Research Program");
	aI("text=NSF-REU Nuclear Physics and Nuclear Chemistry Program;url=/redirect/nsf_nuclear.html;status=NSF-REU Nuclear Physics and Nuclear Chemistry Program");
	}

	with(milonic=new menuname("Seminars and Colloquia")){
	style=subStyle;
	aI("text=Department seminar calendar;url=http://www.chem.tamu.edu/cgi-bin/view/webevent.cgi?cmd=calmonth&calID=55&userid=guest;target=_blank;status=Department seminar calendar");
	aI("text=Frontiers series;url=/redirect/frontiers.html;status=Frontiers series");
	aI("text=Inorganic seminars;url=http://www.chem.tamu.edu/cgi-bin/view/webevent.cgi?cmd=calmonth&userid=inorganicguest&password=guest&calID=65;target=blank;status=Inorganic seminars");
	aI("text=Organic seminars;url=http://www.chem.tamu.edu/cgi-bin/view/webevent.cgi?cmd=calmonth&userid=guest&password=guest&calID=7208;target=blank;status=Organic seminars");
	aI("text=IUCCP;url=/redirect/iuccp_sem.html;status=IUCCP");
	}

	with(milonic=new menuname("Industrial Connections and Recruiting")){
	style=subStyle;
	aI("text=IUCCP;url=/redirect/iuccp.html;status=IUCCP");
	aI("text=Graduate student resumes;url=/grad_off/resumebook/index.php;status=Graduate student resumes");
	aI("text=Recruiting schedule;url=/grad_off/recruit_sched.html;status=Recruiting schedule");
	aI("text=Texas A&M Career Center;url=/redirect/off_site.php?site=careercenter.tamu.edu/guides/currentstudents;status=Texas A&M Career Center");
	}	
	
	
	with(milonic=new menuname("Administration")){
	style=subStyle;
	aI("text=Office of the Department Head;url=/contact/dept_head.html;status=Office of the Department Head");
	aI("text=Business Office;url=/redirect/b_office.html;status=Business Office");
	aI("text=Department of Chemistry committees (PDF);url=/committees_2006.pdf;target=blank;status=Department of Chemistry committees (PDF)");
	aI("text=Department of Chemistry bylaws;url=/redirect/bylaws.html;status=Department of Chemistry bylaws");
	}
	
	with(milonic=new menuname("Safety")){
	style=subStyle;
	aI("text=Emergency response plan;url=/redirect/erp.html;status=Emergency response plan");
	aI("text=MSDS;url=/redirect/off_site.php?site=finance.tamu.edu/ehsd/resources/msds.htm;status=MSDS");
	aI("text=Laboratory safety checklist;url=/redirect/off_site.php?site=finance.tamu.edu/ehsd/resources/labsafety.asp;status=Laboratory safety checklist");
	aI("text=Department safety regulations;url=/redirect/safety_regs.html;status=Department safety regulations");
	aI("text=Environmental health and safety;url=/redirect/off_site.php?site=finance.tamu.edu/ehsd/resources/envsafety.asp;status=Environmental health and safety");
	}
	
	with(milonic=new menuname("Texas A&M University Libraries and E-Resources")){
	style=subStyle;
	aI("text=Sterling C. Evans Library;url=/redirect/evans.html;status=Sterling C. Evans Library");
	}
	
	with(milonic=new menuname("Contact")){
	style=subStyle;
	aI("text=Office of the Department Head;url=/contact/dept_head.html;status=Office of the Department Head");
	aI("text=Graduate program office;url=/contact/graduate.html;status=Graduate program office");
	aI("text=Undergraduate program office;url=/contact/undergraduate.html;status=Undergraduate program office");
	aI("text=First year chemistry program;url=/fyp;status=First year chemistry program");
	aI("text=Business office;url=/redirect/b_office.html;status=Business office");
	aI("text=Texas A&M Chapter of American Chemical Society;url=/redirect/acs.html;status=Texas A&M Chapter of American Chemical Society");
	aI("text=Map and directions;url=/contact/map_directions.html;status=Map and directions");
	aI("text=Parking;url=/redirect/off_site.php?site=transport.tamu.edu/parking/visitor.aspx;status=Parking");
	aI("text=Webmaster;url=/contact;status=Webmaster");
	}

drawMenus();
