# Supplementary material for: Space groups and crystallographic symmetry: writing a multi-featured tutorial in a new style
Source: Acta Crystallogr E Crystallogr Commun. 2021 Jul 16;77(Pt 9):857–63. doi: 10.1107/S2056989021007039 (PMC8423017; doi:10.1107/S2056989021007039)
Supplement: Supplementary file 1 [file e-77-00857-sup2.zip › symandsg/Main/cotton_files/milonic_src.js]

/*

Milonic DHTML Menu - JavaScript Website Navigation System.
Version 5.0 Release Candidate 23.0 Built: Wednesday November 12 2003 - 18:49
Copyright 2003 (c) Milonic Solutions Limited. All Rights Reserved.
This is a commercial application, please visit http://www.milonic.com/ for more information about its use.
See http://www.milonic.com/license.php for Commercial License Agreement
Non profit use of this menu system is free of charge. All Copyright statements must always remain in place
*******  PLEASE NOTE: THIS IS NOT FREE SOFTWARE, IT MUST BE LICENSED FOR ALL USE  ******* 

License Number: 

*/


_mD=2;_d=document;_n=navigator;_nv=$tL(_n.appVersion);_nu=$tL(_n.userAgent);_ps=parseInt(_n.productSub);_f=false;_t=true;_n=null;_wp=window.createPopup;ie=(_d.all)?_t:_f;ie4=(!_d.getElementById&&ie)?_t:_f;ie5=(!ie4&&ie&&!_wp)?_t:_f;ie55=(!ie4&&ie&&_wp)?_t:_f;ns6=(_nu.indexOf("gecko")!=-1)?_t:_f;konq=(_nu.indexOf("konqueror")!=-1)?_t:_f;sfri=(_nu.indexOf("safari")!=-1)?_t:_f;if(konq||sfri){_ps=0;ns6=0}ns4=(_d.layers)?_t:_f;ns61=(_ps>=20010726)?_t:_f;ns7=(_ps>=20020823)?_t:_f;op=(window.opera)?_t:_f;op5=(_nu.indexOf("opera 5")!=-1)?_t:_f;op6=(_nu.indexOf("opera 6")!=-1)?_t:_f;op7=(_nu.indexOf("opera 7")!=-1||_nu.indexOf("opera/7")!=-1)?_t:_f;mac=(_nv.indexOf("mac")!=-1)?_t:_f;mac45=(_nv.indexOf("msie 4.5")!=-1)?_t:_f;mac50=(mac&&_nv.indexOf("msie 5.0")!=-1)?_t:_f;if(ns6||ns4||op||sfri)mac=_f;ns60=_f;if(ns6&&!ns61)ns60=_t;IEDtD=0;if(!op&&(_d.all&&_d.compatMode=="CSS1Compat")||(mac&&_d.doctype&&_d.doctype.name.indexOf(".dtd")!=-1))IEDtD=1;if(op7)op=_f;if(op)ie55=_f;_st=0;_en=0;$=" ";_m=new Array();_mi=new Array();_sm=new Array();_tsm=new Array();_cip=new Array();_mn=-1;_el=0;_Bel=0;_bl=0;_Omenu=0;_MT=setTimeout("",0);_oMT=setTimeout("",0);_cMT=setTimeout("",0);_scrmt=setTimeout("",0);_mst=setTimeout("",0);_zi=999;_c=1;_mt="";_oldel=-1;_sH=0;_sW=0;_bH=500;_oldbH=0;_bW=0;_oldbW=0;_cD=0;_ofMT=0;_startM=1;_sT=0;_sL=0;_mcnt=0;_mnuD=0;_itemRef=-1;inopenmode=0;function M_hideLayer(){}function opentree(){}function chop(_ar,_pos){var _tar=new Array();for(_a=0;_a<_ar.length;_a++){if(_a!=_pos){_tar[_tar.length]=_ar[_a]}}return _tar}function remove(_ar,_dta){var _tar=new Array();for(_a=0;_a<_ar.length;_a++){if(_ar[_a]!=_dta){_tar[_tar.length]=_ar[_a]}}return _tar}function copyOf(_w){for(_cO in _w){this[_cO]=_w[_cO]}}function $tL($S){return $S.toLowerCase()}function drawMenus(){for(_a=_mcnt;_a<_m.length;_a++){_drawMenu(_a,1)}}_$S={menu:0,text:1,url:2,showmenu:3,status:4,onbgcolor:5,oncolor:6,offbgcolor:7,offcolor:8,offborder:9,separatorcolor:10,padding:11,fontsize:12,fontstyle:13,fontweight:14,fontfamily:15,high3dcolor:16,low3dcolor:17,pagecolor:18,pagebgcolor:19,headercolor:20,headerbgcolor:21,subimagepadding:22,subimageposition:23,subimage:24,onborder:25,ondecoration:26,separatorsize:27,itemheight:28,image:29,imageposition:30,imagealign:31,overimage:32,decoration:33,type:34,target:35,align:36,imageheight:37,imagewidth:38,openonclick:39,closeonclick:40,keepalive:41,onfunction:42,offfunction:43,onbold:44,onitalic:45,bgimage:46,overbgimage:47,onsubimage:48,separatorheight:49,separatorwidth:50,separatorpadding:51,separatoralign:52,onclass:53,offclass:54,itemwidth:55,pageimage:56,targetfeatures:57,imagealt:58,pointer:59,imagepadding:60,valign:61,clickfunction:62,bordercolor:63,borderstyle:64,borderwidth:65,overfilter:66,outfilter:67,margin:68,pagebgimage:69};$So="%6D%69%6C%6F%6E%69%63%2E";function mm_style(){for($i in _$S)this[$i]=_n}_$M={items:0,name:1,top:2,left:3,itemwidth:4,screenposition:5,style:6,alwaysvisible:7,align:8,orientation:9,keepalive:10,openstyle:11,margin:12,overflow:13,position:14,overfilter:15,outfilter:16,menuwidth:17,itemheight:18,followscroll:19,menualign:20,mm_callItem:21,mm_obj_ref:22};_pru=unescape("%4D%69%6C%6F%6E%69%63%20%44%48%54%4D%4C%20%4D%65%6E%75%20%56%35%");function menuname(name){for($i in _$M)this[$i]=_n;this.name=$tL(name);_c=1;_mn++;this.menunumber=_mn}function _incItem(_it){_mi[_bl]=new Array();for($i in _x[6])_mi[_bl][_$S[$i]]=_x[6][$i];_mi[_bl][0]=_mn;_it=_it.split(";");for(_a=0;_a<_it.length;_a++){_sp=_it[_a].indexOf("`");if(_sp!=-1){_tI=_it[_a];for(_b=_a;_b<_it.length;_b++){_tI+=";"+_it[_b+1];_a++;if(_it[_b+1].indexOf("`")!=-1)_b=_it.length}_it[_a]=_tI.replace(/`/g,"")}_sp=_it[_a].indexOf("=");if(_sp==-1){if(_it[_a])_si=_si+";"+_it[_a]}else{_si=_it[_a].slice(_sp+1);_w=_it[_a].slice(0,_sp);if(_w=="showmenu")_si=$tL(_si)}if(_it[_a]){_mi[_bl][_$S[_w]]=_si}}_m[_mn][0][_c-2]=_bl;_c++;_bl++;}function _iI(txt,_pos){_oStyle=_m[_mn][6];_m[_mn][6]=this.style;this.aI(txt);_mil=_mi.length;_M=_m[this.menunumber];_nmi=new Array();if(_pos>=_M[0].length)_pos=_M[0].length;if(!_M[0][_pos])_M[0][_pos]=_M[0][_M[0].length-1]+1;_inum=_M[0][_pos];_cnt=0;for(_a=0;_a<_mil;_a++){if(_inum==_a){_nmi[_cnt]=_mi[_mi.length-1];_nmi[_cnt][0]=this.menunumber;_M[0][_M[0].length]=_cnt;_cnt++}_nmi[_cnt]=_mi[_a];_cnt++}_mi=_nmi;_tpos=0;_omnu=-1;for(_a=0;_a<_mil;_a++){_mnu=_mi[_a][0];if(_mnu!=_omnu){_m[_mnu][0]=new Array();_tpos=0}_m[_mnu][0][_tpos]=_a;_tpos++;_omnu=_mnu}_m[_mn][6]=_oStyle}_c=0;function ami(txt){_t=this;if(_c==1){_c++;_m[_mn]=new Array();_x=_m[_mn];for($i in _t)_x[_$M[$i]]=_t[$i];_x[21]=-1;_x[0]=new Array();if(!_x[12])_x[12]=0;_MS=_m[_mn][6];_MN=_m[_mn];if(!_MN[15])_MN[15]=_MS.overfilter;if(!_MN[16])_MN[16]=_MS.outfilter;if(!_MN[12])_MN[12]=_MS.margin;if(!_MS[65])_MS[65]=0}_incItem(txt)}menuname.prototype.aI=ami;menuname.prototype.insertItem=_iI;
