# Supplementary material for: Space groups and crystallographic symmetry: writing a multi-featured tutorial in a new style
Source: Acta Crystallogr E Crystallogr Commun. 2021 Jul 16;77(Pt 9):857–63. doi: 10.1107/S2056989021007039 (PMC8423017; doi:10.1107/S2056989021007039)
Supplement: Supplementary file 1 [file e-77-00857-sup2.zip › symandsg/Main/cotton_files/mmenudom.js]

/*

Milonic DHTML Menu - JavaScript Website Navigation System.
Version 5.0 Release Candidate 23.0 Built: Wednesday November 12 2003 - 18:49
Copyright 2003 (c) Milonic Solutions Limited. All Rights Reserved.
This is a commercial application, please visit http://www.milonic.com/ for more information about its use.
See http://www.milonic.com/license.php for Commercial License Agreement
Non profit use of this menu system is free of charge. All Copyright statements must always remain in place
*******  PLEASE NOTE: THIS IS NOT FREE SOFTWARE, IT MUST BE LICENSED FOR ALL USE  ******* 

License Number: 

*/


inDragMode=0;function $CtI($ti){clearTimeout($ti)}function getMouseXY(e){if(ns6){MouseX=e.pageX;MouseY=e.pageY}else{MouseX=event.clientX;MouseY=event.clientY}if(!op&&_d.all&&_d.body){MouseX=MouseX+_d.body.scrollLeft;MouseY=MouseY+_d.body.scrollTop;if(IEDtD&&!mac){MouseY=MouseY+_sT;MouseX=MouseX+_sL;}}if(inDragMode){gm=gmobj(DragLayer);spos(gm,MouseY-DragY,MouseX-DragX);return false}return _t}_d.onmousemove=getMouseXY;function gmobj(_mtxt){if(_d.getElementById){return _d.getElementById(_mtxt)}else if(_d.all){return _d.all[_mtxt]}}function spos(_gm,_t,_l,_h,_w){_px="px";if(op){_px="";_gs=_gm.style;if(_w!=_n)_gs.pixelWidth=_w;if(_h!=_n)_gs.pixelHeight=_h}else{_gs=_gm.style;if(_w!=_n)_gs.width=_w+_px;if(_h!=_n)_gs.height=_h+_px}if(_t!=_n)_gs.top=_t+_px;if(_l!=_n)_gs.left=_l+_px}function gpos(_gm){_h=_gm.offsetHeight;_w=_gm.offsetWidth;if(op5){_h=_gm.style.pixelHeight;_w=_gm.style.pixelWidth}_tgm=_gm;_t=0;while(_tgm!=_n){_t+=_tgm.offsetTop;_tgm=_tgm.offsetParent}_tgm=_gm;_l=0;while(_tgm!=_n){_l+=_tgm.offsetLeft;_tgm=_tgm.offsetParent}if(sfri){_l-=_d.body.offsetLeft;_t-=_d.body.offsetTop}if(mac&&!mac45){if(_macffs=_d.body.currentStyle.marginTop){_t=_t+parseInt(_macffs)}if(_macffs=_d.body.currentStyle.marginLeft){_l=_l+parseInt(_macffs)}}_gpa=new Array(_t,_l,_h,_w);return(_gpa)}_flta="return false";if(ie55)_flta="try{if(ap.filters){return 1}}catch(e){}";_d.write("<"+"script>function getflta(ap){"+_flta+"}<"+"/script>");function applyFilter(_gm,_mnu){if(getflta(_gm)){if(_gm.style.visibility=="visible")flt=_m[_mnu][16];else flt=_m[_mnu][15];if(flt){if(_gm.filters[0])_gm.filters[0].stop();iedf="";iedf="FILTER:";flt=flt.split(";");for(fx=0;fx<flt.length;fx++){iedf+=" progid:DXImageTransform.Microsoft."+flt[fx];if(navigator.appVersion.indexOf("MSIE 5.5")>0)fx=999}_gm.style.filter=iedf;_gm.filters[0].apply()}}}function playFilter(_gm,_mnu){if(getflta(_gm)){if(_gm.style.visibility=="visible")flt=_m[_mnu][15];else flt=_m[_mnu][16];if(flt)_gm.filters[0].play()}}function menuDisplay(_mnu,_show){_gmD=gmobj("menu"+_mnu);if(!_gmD)return;_m[_mnu][22]=_gmD;M_hideLayer(_mnu,_show);if(_show){if(_m[_mnu][21]>-1&&_m[_mnu][21]!=_el){itemOff(_m[_mnu][21]);_m[_mnu][21]=_el}if(_m[_mnu][7]==0&&_ofMT==1)return;if(_gmD.style.visibility.toUpperCase()!="VISIBLE"){_SoT(_mnu,1);applyFilter(_gmD,_mnu);if(!_m[_mnu][7]&&!_m[_mnu][14]&&ns6)_gmD.style.position="fixed";_gmD.style.zIndex=_zi;_gmD.style.visibility="visible";playFilter(_gmD,_mnu);if(!_m[_mnu][7])_m[_mnu][21]=_el;_mnuD++}}else{if(_m[_mnu][21]>-1&&_el!=_m[_mnu][21])itemOff(_m[_mnu][21]);if(_gmD.style.visibility.toUpperCase()=="VISIBLE"){_SoT(_mnu,0);applyFilter(_gmD,_mnu);if(!_m[_mnu][14]&&ns6)_gmD.style.position="absolute";_gmD.style.visibility="hidden";if(mac||konq){_gmD.style.top="-999px";_gmD.style.left="-999px"}playFilter(_gmD,_mnu);_mnuD--}_m[_mnu][21]=-1}}function closeAllMenus(){if(_oldel>-1)itemOff(_oldel);_oldel=-1;for(_a=0;_a<_m.length;_a++){if(!_m[_a][7]&&!_m[_a][10])menuDisplay(_a,0)}_mnuD=0;_zi=999;_el=-1}_lcC=0;function _lc(_i){_I=_mi[_i];_lcC++;if(_I[62]&&_lcC==1)eval(_I[62]);if(_I[34]=="disabled")return;_feat="";if(_I[57])_feat=_I[57];if(op||_feat||(sfri||ns6||konq||mac45)){_trg="";if(_I[35])_trg=_I[35];if(_trg)window.open(_I[2],_trg,_feat);else(location.href=_I[2])}else{_gm=gmobj("lnk"+_i);_gm.href=_I[2];_gm.click()}closeAllMenus();if(_lcC==2)_lcC=0}function getMenuByItem(_gel){_gel=_mi[_gel][0];if(_m[_gel][7])_gel=-1;return _gel}function getParentMenuByItem(_gel){_tm=getMenuByItem(_gel);if(_tm==-1)return-1;for(_x=0;_x<_mi.length;_x++){if(_mi[_x][3]==_m[_tm][1]){return _mi[_x][0]}}}function getParentItemByItem(_gel){_tm=getMenuByItem(_gel);if(_tm==-1)return-1;for(_x=0;_x<_mi.length;_x++){if(_mi[_x][3]==_m[_tm][1]){return _x}}}function getMenuByName(_mn){_mn=$tL(_mn);for(_xg=0;_xg<_m.length;_xg++)if(_mn==_m[_xg][1])return _xg}_mot=0;function itemOn(_i){$CtI(_mot);_mot=null;_gmi=gmobj("el"+_i);if(_gmi.itemOn==1)return;_gmi.itemOn=1;_gmt=gmobj("tr"+_i);var _I=_mi[_i];if(_I[32]&&_I[29]){gmobj("img"+_i).src=_I[32]}if(_I[3]&&_I[24]&&_I[48]){gmobj("simg"+_i).src=_I[48]}if(_I[34]=="header")return;if(_gmt){_gmt=gmobj("tr"+_i);_gs=_gmt.style;if(_I[53])_gmt.className=_I[53]}else{_gs=_gmi.style}if(_I[53])_gmi.className=_I[53];if(_I[6])_gs.color=_I[6];if(_I[5])_gmi.style.background=_I[5];if(_I[2]||_I[3]){_mP=(ns6)?"pointer":"hand";if(_I[59])_mP=_I[59];_gs.cursor=_mP}if(_I[47]){_oi="url("+_I[47]+")";if(_gmi.style.backgroundImage!=_oi);_gmi.style.backgroundImage=_oi}if(_I[26])_gs.textDecoration=_I[26];if(!mac){if(_I[44])_gs.fontWeight="bold";if(_I[45])_gs.fontStyle="italic"}if(_I[42])eval(_I[42]);if(_I[25]){_gmi.style.border=_I[25];if(!_I[9])_gs.padding=_I[11]-parseInt(_gmi.style.borderWidth)+"px"}}function itemOff(_i){_gmi=gmobj("el"+_i);if(_gmi.itemOn==0)return;_gmi.itemOn=0;_gmt=gmobj("tr"+_i);var _I=_mi[_i];if(_I[32]&&_I[29]){gmobj("img"+_i).src=_I[29]}if(_I[3]&&_I[24]&&_I[48]){gmobj("simg"+_i).src=_I[24]}window.status="";if(_i==-1)return;if(_gmt){_gmt=gmobj("tr"+_i);_gs=_gmt.style;if(_I[54])_gmt.className=_I[54]}else{_gs=_gmi.style}if(_I[54])_gmi.className=_I[54];if(_I[46])_gmi.style.backgroundImage="url("+_I[46]+")";else if(_I[7])_gmi.style.background=_I[7];if(_I[8])_gs.color=_I[8];if(_I[26])_gs.textDecoration="none";if(_I[33])_gs.textDecoration=_I[33];if(!mac){if(_I[44]&&(_I[14]=="normal"||!_I[14]))_gs.fontWeight="normal";if(_I[45]&&(_I[13]=="normal"||!_I[13]))_gs.fontStyle="normal"}if(!_startM&&_I[43])eval(_I[43]);if(_I[25]){_gmi.style.border="0px";if(!_I[9])_gs.padding=_I[11]+"px"}if(_I[9]){_gmi.style.border=_I[9]}}function closeMenusByArray(_cmnu){for(_a=0;_a<_cmnu.length;_a++)if(_cmnu[_a]!=_mnu)if(!_m[_cmnu[_a]][7])menuDisplay(_cmnu[_a],0)}function getMenusToClose(){_st=-1;_en=_sm.length;_mm=_iP;if(_iP==-1){if(_sm[0]!=_masterMenu)return _sm;_mm=_masterMenu}for(_b=0;_b<_sm.length;_b++){if(_sm[_b]==_mm)_st=_b+1;if(_sm[_b]==_mnu)_en=_b}if(_st>-1&&_en>-1){_tsm=_sm.slice(_st,_en)}return _tsm}function _cm(){_tar=getMenusToClose();closeMenusByArray(_tar);for(_b=0;_b<_tar.length;_b++){if(_tar[_b]!=_mnu)_sm=remove(_sm,_tar[_b])}}function _getDims(){if(!op&&_d.all){_mc=_d.body;if(IEDtD&&!mac&&!op7)_mc=_d.documentElement;if(!_mc)return;_bH=_mc.clientHeight;_bW=_mc.clientWidth;_sT=_mc.scrollTop;_sL=_mc.scrollLeft}else{_bH=window.innerHeight;_bW=window.innerWidth;if(ns6){if(_d.documentElement.offsetWidth!=_bW){_bW=_bW-15}}_sT=self.scrollY;_sL=self.scrollX;if(op){_sT=_d.body.scrollTop;_sL=_d.body.scrollleft}}}function c_openMenu(_i){var _I=_mi[_i];if(_I[3]){_oldMC=_I[39];_I[39]=0;_oldMD=_menuOpenDelay;_menuOpenDelay=0;_gm=gmobj("menu"+getMenuByName(_I[3]));if(_gm.style.visibility=="visible"&&_I[40]){menuDisplay(getMenuByName(_I[3]),0);itemOn(_i)}else{_popi(_i)}_menuOpenDelay=_oldMD;_I[39]=_oldMC}else{if(_I[2]&&_I[39])eval(_I[2])}}function getOffsetValue(_ofs){_ofsv=null;if(_ofs){_ofsv=_ofs}if(isNaN(_ofs)&&_ofs.indexOf("offset=")==0){_ofsv=parseInt(_ofs.substr(7,99))}return _ofsv}function popup(){_sm=new Array;_arg=arguments;$CtI(_MT);_MT=null;$CtI(_oMT);_oMT=null;closeAllMenus();if(_arg[0]){_ofMT=0;_mnu=getMenuByName(_arg[0]);if(ie4)_fixMenu(_mnu);_tos=0;if(_arg[2])_tos=_arg[2];_los=0;if(_arg[3])_los=_arg[3];_sm[_sm.length]=_mnu;if(ns6&&!ns60){_los-=_sL;_tos-=_sT;_gm=gmobj("menu"+_mnu);_gp=gpos(_gm);spos(_gm,_m[_mnu][2]+_tos,_m[_mnu][3]+_los)}if(mac)spos(gmobj("menu"+_mnu),_m[_mnu][2],_m[_mnu][3]);if(_arg[1]){_gm=gmobj("menu"+_mnu);if(!_gm){return}_gp=gpos(_gm);if(_arg[1]==1){if(MouseY+_gp[2]>(_bH+_sT))_tos=-(MouseY+_gp[2]-_bH)+_sT;if(MouseX+_gp[3]>(_bW+_sL))_los=-(MouseX+_gp[3]-_bW)+_sL;if(_m[_mnu][2]){if(isNaN(_m[_mnu][2]))_tos=getOffsetValue(_m[_mnu][2]);else{_tos=_m[_mnu][2];MouseY=0}}if(_m[_mnu][3]){if(isNaN(_m[_mnu][3]))_los=getOffsetValue(_m[_mnu][3]);else{_los=_m[_mnu][3];MouseX=0}}spos(_gm,(MouseY+_tos),(MouseX+_los))}else{_po=gmobj(_arg[1]);_pp=gpos(_po);spos(_gm,_pp[0]+_pp[2]+getOffsetValue(_m[_mnu][2])+_tos,_pp[1]+getOffsetValue(_m[_mnu][3])+_los)}}_zi=_zi+100;if(_m[_mnu][13]=="scroll")_check4Scroll(_mnu);menuDisplay(_mnu,1);_m[_mnu][21]=-1}}function popdown(){_MT=setTimeout("closeAllMenus()",_menuCloseDelay)}function _popi(_i){var _I=_mi[_i];if(!_I)return;_pMnu=_m[_I[0]];$CtI(_MT);_MT=null;if(_oldel>-1){gm=0;if(_I[3]){gm=gmobj("menu"+getMenuByName(_I[3]));if(gm&&gm.style.visibility.toUpperCase()=="VISIBLE"&&_i==_oldel){itemOn(_i);return}}if(_oldel!=_i)itemOff(_oldel);$CtI(_oMT);_oMT=null}$CtI(_cMT);_cMT=null;_mnu=-1;_el=_i;_itemRef=_i;if(_I[34]=="disabled")return;_mopen=_I[3];horiz=0;if(_pMnu[9])horiz=1;itemOn(_i);if(!_sm.length){_sm[_sm.length]=_I[0];_masterMenu=_I[0]}_iP=getMenuByItem(_i);if(_iP==-1)_masterMenu=_I[0];if(_I[4]!=null)window.status=_I[4];else if(_I[2])window.status=_I[2];_cMT=setTimeout("_cm()",_menuOpenDelay);if(_I[39]){if(_mopen){_mnu=getMenuByName(_mopen);_gm=gmobj("menu"+_mnu);if(_gm.style.visibility.toUpperCase()=="VISIBLE"){$CtI(_cMT);_cMT=null;_tsm=_sm[_sm.length-1];if(_tsm!=_mnu)menuDisplay(_tsm,0)}}}if(!window.retainClickValue)inopenmode=0;if(_mopen&&(!_I[39]||inopenmode)&&_I[34]!="tree"){_getDims();_pm=gmobj("menu"+_I[0]);_pp=gpos(_pm);_mnu=getMenuByName(_mopen);if(_I[41])_m[_mnu][10]=1;if(ie4||op||konq)_fixMenu(_mnu);if(_mnu>-1){if(_oldel>-1&&(_mi[_oldel][0]+_I[0]))menuDisplay(_mnu,0);_oMT=setTimeout("menuDisplay("+_mnu+",1)",_menuOpenDelay);_mnO=gmobj("menu"+_mnu);_mp=gpos(_mnO);if(ie4){_mnT=gmobj("tbl"+_mnu);_tp=gpos(_mnT);_mp[3]=_tp[3]}_gmi=gmobj("el"+_i);if(!horiz&&mac)_gmi=gmobj("pTR"+_i);_gp=gpos(_gmi);if(horiz){_left=_gp[1];_top=_pp[0]+_pp[2]-_I[65]}else{_left=_pp[1]+_pp[3]-_I[65];_top=_gp[0]}if(sfri){if(_pMnu[14]=="relative"){_left=_left+_d.body.offsetLeft;_top=_top+_d.body.offsetTop}}if(_pMnu[13]=="scroll"&&!op&&!mac45&&!sfri&&!konq){if(ns6&&!ns7)_top=_top-gevent;else _top=_top-_pm.scrollTop}if(_m[_mnu][2]!=_n){if(isNaN(_m[_mnu][2])&&_m[_mnu][2].indexOf("offset=")==0){_top=_top+getOffsetValue(_m[_mnu][2])}else{_top=_m[_mnu][2]}}if(_m[_mnu][3]!=_n){if(isNaN(_m[_mnu][3])&&_m[_mnu][3].indexOf("offset=")==0){_left=_left+getOffsetValue(_m[_mnu][3])}else{_left=_m[_mnu][3]}}if(!horiz&&(_top+_mp[2]+20)>(_bH+_sT)){_top=(_bH-_mp[2])+_sT-16}if(_left+_mp[3]>_bW+_sL){if(!horiz&&(_pp[1]-_mp[3])>0){_left=_pp[1]-_mp[3]-_subOffsetLeft+_pMnu[6][65]}else{_left=(_bW-_mp[3])-8}}if(horiz){if(_m[_mnu][11]=="rtl")_left=_left-_mp[3]+_gp[3]+2;if(_pMnu[5]&&_pMnu[5].indexOf("bottom")!=-1){_top=_pp[0]-_mp[2]-1}}else{if(_m[_mnu][11]=="rtl")_left=_pp[1]-_mp[3]-(_subOffsetLeft*2);_top+=_subOffsetTop;_left+=_subOffsetLeft}if(_left<2)_left=2;if(_top<2)_top=2;if(ns60){_left-=+_pMnu[6][65];_top-=+_pMnu[6][65]}if(mac){_left-=_pMnu[12]+_pMnu[6][65];_top-=_pMnu[12]+_pMnu[6][65]}if(sfri||op){if(!horiz){_top-=_pMnu[6][65]}else{_left-=_pMnu[6][65]}}if(_m[_I[0]][7]&&(ns6||ns7))_top=_top-_sT;spos(_mnO,_top,_left);if(_m[_mnu][5])_setPosition(_mnu);if(_m[_mnu][13]=="scroll")_check4Scroll(_mnu);_zi++;_mnO.style.zIndex=_zi;if(_sm[_sm.length-1]!=_mnu)_sm[_sm.length]=_mnu}}_setPath(_iP);_oldel=_i;_ofMT=0}function _check4Scroll(_mnu){if(op)return;_M=_m[_mnu];gm=gmobj("menu"+_mnu);_gp=gpos(gm);gmt=gmobj("tbl"+_mnu);_gt=gpos(gmt);_MS=_mi[_M[0][0]];_cor=(_M[12]*2)+(_MS[65]*2);_sdim=_gt[2]+_sT;if(horiz)_sdim=_gt[2]+_gt[0]-_sT;if(_m[_mnu][2]&&!isNaN(_m[_mnu][2]))_sdim=_m[_mnu][2]+_gt[2];if(_sdim<(_bH+_sT)){gm.style.overflow="";_top=_n;if(!horiz&&(_gt[0]+_gt[2]+16)>(_bH+_sT)){_top=(_bH-_gt[2])+_sT-16}_ofx=0;if(op7)_ofx=_cor;_ofy=0;if(mac)_ofy=_cor;spos(gm,_top,_n,_gt[2]+_ofy,_gt[3]+_ofx);return}gm.style.overflow="auto";_sbw=_gt[3];if(mac){if(IEDtD)_sbw=_sbw+16;else _sbw=_sbw+16+_cor;_btm=gmobj("btm"+_mnu);_btm.style.height=_M[12]*2+"px"}else if(IEDtD){if(op7){_sbw=_sbw+16}else{_sbw+=_d.documentElement.offsetWidth-_d.documentElement.clientWidth-3}}else{if(op7){_sbw=_sbw+16+_cor}else{_sbw+=_d.body.offsetWidth-_d.body.clientWidth-4+_cor}if(ie4)_sbw=_gt[3]+16+_cor;if(ns6||sfri){_sbw=_gt[3]+15;if(!navigator.vendor)_sbw=_sbw+4}}_top=_n;if(horiz){_ht=_bH-_gt[0]-16+_sT}else{_ht=_bH-16;_top=6+_sT}_left=_n;if(_gp[1]+_sbw>(_bW+_sL)){_left=(_bW-_sbw)-2}if(_m[_mnu][2]&&!isNaN(_m[_mnu][2])){_top=_m[_mnu][2];_ht=_bH-_top-6}if(_ht>0)spos(gm,_top,_left,_ht+2,_sbw)}function _setPath(_mpi){if(_mpi>-1){_ci=_m[_mpi][21];while(_ci>-1){itemOn(_ci);_ci=_m[_mi[_ci][0]][21]}}}function _CAMs(){_MT=setTimeout("_AClose()",_menuCloseDelay);$CtI(_oMT);_oMT=null;_ofMT=1}function _AClose(){if(_ofMT==1){closeAllMenus();inopenmode=0}}function _setCPage(_i){if(_i[18])_i[8]=_i[18];if(_i[19])_i[7]=_i[19];if(_i[56]&&_i[29])_i[29]=_i[56];if(_i[69])_i[46]=_i[69];if(_i[48]&&_i[3])_i[24]=_i[48];if(_i[25])_i[9]=_i[25]}function _getCurrentPage(){_I=_mi[_el];if(_I[2]){_url=_I[2];_hrf=location.href;fstr=_hrf.substr((_hrf.length-_url.length),_url.length);if(fstr==_url){_setCPage(_I);_cip[_cip.length]=_el}}}function _oifx(_i){_G=gmobj("simg"+_i);spos(_G,_n,_n,_G.height,_G.width);spos(gmobj("el"+_i),_n,_n,_G.height,_G.width)}function _getLink(_I){_link="";actiontext+=" onMouseOver=\"_popi("+_el+")\" onclick=\"opentree();";if(_I[2]){_targ="";if(_I[35])_targ="target="+_I[35];_link="<a id=lnk"+_el+" href=\""+_I[2]+"\" "+_targ+"></a>";actiontext+="_lc("+_el+");c_openMenu("+_el+")"}actiontext+="\"";return _link}function drawItem(_i){_I=_mi[_el];_mnu=_I[0];var _M=_m[_mnu];_getCurrentPage();if(_I[34]=="header"){if(_I[20])_I[8]=_I[20];if(_I[20])_I[7]=_I[21]}_ofb=(_I[7]?"background:"+_I[7]:"");_ofc=(_I[8]?"color:"+_I[8]:"");_fsize=(_I[12]?";font-Size:"+_I[12]:"");_fstyle=(_I[13]?";font-Style:"+_I[13]:"");_fweight=(_I[14]?";font-Weight:"+_I[14]:"");_ffam=(_I[15]?";font-Family:"+_I[15]:"");_ofb=(_I[46]?"background-image:url("+_I[46]+");":"");_tdec="";if(_I[33])_tdec=";text-Decoration:"+_I[33];actiontext=" onmouseout=_mot=setTimeout(\"itemOff("+_el+")\",100) ";_link="";if(_I[39]){actiontext+=" onclick=\"inopenmode=1;c_openMenu("+_el+");\" onMouseOver=\"_popi("+_el+");\""}else{_link=_getLink(_I)}if(_I[34]=="dragable")actiontext+=" onmousedown=\"drag_drop('menu"+_mnu+"')\"";_clss="";if(_I[54])_clss="class="+_I[54];if(horiz){if(_i==0)_mt+="<tr "+_clss+">"}else{_mt+="<tr id=pTR"+_el+" "+_clss+">"}_subC=0;if(_I[3]&&_I[24])_subC=1;_timg="";_bimg="";if(_I[29]){_imalgn="";if(_I[31])_imalgn="align="+_I[31];_imcspan="";if(_subC&&_imalgn&&_I[31]!="left")_imcspan="colspan=2";_imgwd="width=1";if(_imalgn&&_I[31]!="left")_imgwd="";_Iwid="";if(_I[37])_Iwid=" width="+_I[37];_Ihgt="";if(_I[38])_Ihgt=" height="+_I[38];_imgalt="";if(_I[58])_imgalt="alt=\""+_I[58]+"\"";_timg="<td "+_imcspan+" "+_imalgn+" "+_imgwd+"><img "+_imgalt+" "+_Iwid+_Ihgt+" id=img"+_el+" src=\""+_I[29]+"\"></td>";if(_I[30]=="top")_timg+="</tr><tr>";if(_I[30]=="right"){_bimg=_timg;_timg=""}if(_I[30]=="bottom"){_bimg="<tr>"+_timg+"</tr>";_timg=""}}_algn="";if(_M[8])_algn="align="+_M[8];if(_I[36])_algn="align="+_I[36];if(_M[8])_algn=" valign="+_M[8];if(_I[61])_algn=" valign="+_I[61];_iw="";_iheight="";_padd="padding:"+_I[11]+"px";_offbrd="";if(_I[9])_offbrd="border:"+_I[9]+";";if(_subC||_I[29]||(_M[4]&&horiz)){_Limg="";_Rimg="";_itrs="";_itre="";if(_I[3]&&_I[24]){_subIR=0;if(_M[11]=="rtl")_subIR=1;_oif="";if(op7)_oif=" onload=_oifx("+_el+") ";_img="<img id=simg"+_el+" src="+_I[24]+_oif+">";_simgP="";if(_I[22])_simgP=";padding:"+_I[22]+"px";_imps="width=1";if(_I[23]){_iA="width=1";_ivA="";_imP=_I[23].split(" ");for(_ia=0;_ia<_imP.length;_ia++){if(_imP[_ia]=="left")_subIR=1;if(_imP[_ia]=="right")_subIR=0;if(_imP[_ia]=="top"||_imP[_ia]=="bottom"||_imP[_ia]=="middle"){_ivA="valign="+_imP[_ia];if(_imP[_ia]=="bottom")_subIR=0}if(_imP[_ia]=="center"){_itrs="<tr>";_itre="</tr>";_iA="align=center width=100%"}}_imps=_iA+" "+_ivA}_its=_itrs+"<td "+_imps+" style=\"font-size:1px"+_simgP+"\">";_ite="</td>"+_itre;if(_subIR){_Limg=_its+_img+_ite}else{_Rimg=_its+_img+_ite}}if(_M[4])_iw="width="+_M[4];if(_iw==""&&!_I[1])_iw="width=1";if(_I[55])_iw="width="+_I[55];if(!horiz)_iw="width=100%";if(_M[18]){_iheight="style=\"height:"+_M[18]+"px;\""}if(_I[28]){_iheight="style=\"height:"+_I[28]+"px;\""}_mt+="<td id=el"+_el+" "+actiontext+" style=\""+_offbrd+_ofb+";\">";_mt+="<table border=0 cellpadding=0 cellspacing=0 "+_iheight+" "+_iw+" id=MTbl"+_el+">";_mt+="<tr id=td"+_el+" style=\""+_ofc+";\">";_mt+=_Limg;_mt+=_timg;_iw="width=100%";if(ie4||ns6)_iw="";if(_I[1]){_mt+="<td "+_iw+" "+_clss+" "+_nw+" id=tr"+_el+" style=\""+_ofc+_fsize+_ffam+_fweight+_fstyle+_tdec+";"+_padd+"\" "+_algn+">"+_link+" "+_I[1]+"</td>"}else{_mt+=_link}_mt+=_bimg;_mt+=_Rimg;_mt+="</tr>";_mt+="</table>";_mt+="</td>"}else{if(_M[18])_iheight="height:"+_M[18]+"px;";if(_I[28])_iheight="height:"+_I[28]+"px;";_iw="";if(_I[55]){_iw="width="+_I[55];if(ns6)_link="<div style=\"width:"+_I[55]+"px;\">"+_link}_mt+="<td "+_clss+" "+_iw+" "+_nw+" id=el"+_el+" "+actiontext+" "+_algn+" style=\""+_offbrd+_iheight+_ofc+_fsize+_ffam+_fweight+_fstyle+_tdec+";"+_ofb+";"+_padd+"\">"+_link+" "+_I[1]+"</td>"}if((_M[0][_i]!=_M[0][_M[0].length-1])&&_I[27]>0){_sepadd="";_brd="";if(horiz){if(_I[49]){_sepA="middle";if(_I[52])_sepA=_I[52];if(_I[51])_sepadd="style=\"padding:"+_I[51]+"px;\"";_mt+="<td nowrap "+_sepadd+" valign="+_sepA+" align=left width=1><div style=\"font-size:1px;width:"+_I[27]+";height:"+_I[49]+";"+_brd+"background:"+_I[10]+";\"></div></td>"}else{if(_I[16]&&_I[17]){_bwid=_I[27]/2;if(_bwid<1)_bwid=1;_brdP=_bwid+"px solid ";_brd+="border-right:"+_brdP+_I[16]+";";_brd+="border-left:"+_brdP+_I[17]+";";if(mac||sfri||(ns6&&!ns7)){_mt+="<td style=\"width:"+_I[27]+"px;empty-cells:show;"+_brd+"\"></td>"}else{_mt+="<td style=\"empty-cells:show;"+_brd+"\"><table border=0 cellpadding=0 cellspacing=0><td></td></table></td>"}}else{if(_I[51])_sepadd="<td nowrap width="+_I[51]+"></td>";_mt+=_sepadd+"<td bgcolor="+_I[10]+" style=\""+_brd+"\"><table border=0 cellpadding=0 cellspacing=0 width="+_I[27]+"><td></td></table></td>"+_sepadd}}}else{if(_I[16]&&_I[17]){_bwid=_I[27]/2;if(_bwid<1)_bwid=1;_brdP=_bwid+"px solid ";_brd="border-bottom:"+_brdP+_I[16]+";";_brd+="border-top:"+_brdP+_I[17]+";";if(mac||ns6||sfri)_I[27]=0}if(_I[51])_sepadd="<tr><td height="+_I[51]+"></td></tr>";_sepW="100%";if(_I[50])_sepW=_I[50];_sepA="center";if(_I[52])_sepA=_I[52];_mt+="</tr>"+_sepadd+"<tr><td align="+_sepA+"><div style=\""+_brd+"overflow:hidden;width:"+_sepW+";height:"+_I[27]+"px;font-size:1px;background:"+_I[10]+"\"></div></td></tr>"+_sepadd+""}}}function _fixMenu(_mnu){_gmt=gmobj("tbl"+_mnu);_gm=gmobj("menu"+_mnu);if(op5)_gm.style.pixelWidth=_gmt.style.pixelWidth+(_m[_mnu][12]*2)+(_m[_mnu][6][65]*2);if((ie4)||_m[_mnu][14]=="relative")_gm.style.width=_gmt.offsetWidth+"px";if(konq)_gm.style.width=_gmt.offsetWidth}gevent=0;function getEVT(evt,_mnu){if(evt.target.tagName=="TD"){_egm=gmobj("menu"+_mnu);gevent=evt.layerY-(evt.pageY-_d.body.offsetTop)+_egm.offsetTop}}_ifc=0;function _drawMenu(_mnu,_begn){_mcnt++;var _M=_m[_mnu];_top="";_left="";if(!_M[14]&&!_M[7]){_top="top:-999px";_left="left:-999px"}if(_M[2]!=_n){if(!isNaN(_M[2]))_top="top:"+_M[2]+"px"}if(_M[3]!=_n){if(!isNaN(_M[3]))_left="left:"+_M[3]+"px"}_mnuHeight="";if(_M[9]=="horizontal"||_M[9]==1){_M[9]=1;horiz=1;if(_M[18]){_mnuHeight="height="+_M[18]}}else{_M[9]=0;horiz=0}_visi="hidden";_mt="";_nw="";_MS=_mi[_M[0][0]];_tablewidth="";if(_M[4]){_tablewidth="width="+_M[4];if(op7&&!IEDtD)_tablewidth="width="+(_M[4]-(_M[12]*2)-(_MS[65]*2))}else{if(!_M[17])_nw="nowrap"}_ofb="";if(_MS[7])_ofb="background:"+_MS[7];_brd="";_brdP="";if(_MS[65]){_brdsty="solid";if(_MS[64])_brdsty=_MS[64];_brdcol="none";if(_MS[63])_brdcol=_MS[63];if(_MS[65])_brdwid=_MS[65];_brdP=_brdwid+"px "+_brdsty+" ";_brd="border:"+_brdP+_brdcol+";"}if(_MS[16]&&_MS[17]){_brdP=_brdwid+"px solid ";_brd="border-bottom:"+_brdP+_MS[16]+";";_brd+="border-right:"+_brdP+_MS[16]+";";_brd+="border-top:"+_brdP+_MS[17]+";";_brd+="border-left:"+_brdP+_MS[17]+";"}_ns6ev="";if(_M[13]=="scroll"&&ns6&&!ns7)_ns6ev="onmousemove=\"getEVT(event,"+_mnu+")\"";_bgimg="";if(_MS[46])_bgimg=";background-image:url("+_MS[46]+");";_posi="absolute";if(_M[14]){_posi=_M[14];if(_M[14]=="relative"){_posi="";if(!_M[4])_wid="width:1px;";_top="";_left=""}}_padd="";if(_M[12])_padd="padding:"+_M[12]+"px;";_wid="";_cls="mmenu";if(_MS[54])_cls=_MS[54];if(_posi)_posi="position:"+_posi;_mnwid="";if(_M[17])_mnwid="width="+_M[17];if(_begn==1){if(!op6&&_mnwid&&!ns7)_wid=";width:"+_M[17]+";";_mt+="<div class="+_cls+" onselectstart=\"return _f\" "+_ns6ev+" onmouseout=\"_CAMs()\" onmouseover=\"$CtI(_MT);\" id=menu"+_mnu+" style=\""+_padd+_ofb+";"+_brd+_wid+"z-index:99;visibility:"+_visi+";"+_posi+";"+_top+";"+_left+_bgimg+"\">"}_mali="";if(_M[20])_mali="align="+_M[20];if(_mnwid)_mt+="<table border=0 cellpadding=0 cellspacing=0 "+_mnwid+" style=\""+_ofb+"\"><td "+_mnwid+" "+_mali+">";_mt+="<table border=0 cellpadding=0 cellspacing=0 "+_mnuHeight+" "+_tablewidth+" id=tbl"+_mnu+">";for(_b=0;_b<_M[0].length;_b++){drawItem(_b);_el++}if(mac)_mt+="<tr><td id=btm"+_mnu+"></td></tr>";_mt+="</tr></table>";if(_mnwid)_mt+="</td></tr></table>";if(_begn==1)_mt+="</div>";if(_begn==1)_d.write(_mt);else return _mt;_M[22]=gmobj("menu"+_mnu);if(_M[7]){if(ie55)drawiF(_mnu)}else{if(ie55&&_ifc<_mD)drawiF(_mnu);_ifc++}if(_M[19]){_M[19]=_M[19].toString();_fs=_M[19].split(",");if(!_fs[1])_fs[1]=50;if(!_fs[2])_fs[2]=2;_M[19]=_fs[0];followScroll(_mnu,_fs[1],_fs[2])}if(_mnu==_m.length-1){$CtI(_mst);_mst=null;_mst=setTimeout("_MScan()",150);_getCurPath()}}function _getCurPath(){_cmp=new Array();if(_cip.length>0){for(_c=0;_c<_cip.length;_c++){_ci=_cip[_c];_mni=getParentItemByItem(_ci);if(_mni==-1)_mni=_ci;if(_mni+" "!="undefined "){while(_mni!=-1){_I=_mi[_mni];_setCPage(_I);itemOff(_mni);_cmp[_cmp.length]=_mni;_mni=getParentItemByItem(_mni);if(_mni+" "=="undefined ")_mni=-1}}}}}function _setPosition(_mnu){if(_m[_mnu][5]){_gm=gmobj("menu"+_mnu);_gp=gpos(_gm);_osl=0;_omnu3=0;if(isNaN(_m[_mnu][3])&&_m[_mnu][3].indexOf("offset=")==0){_omnu3=_m[_mnu][3];_m[_mnu][3]=_n;_osl=_omnu3.substr(7,99);_gm.leftOffset=_osl}_lft=_n;if(!_m[_mnu][3]){if(_m[_mnu][5].indexOf("left")!=-1)_lft=0;if(_m[_mnu][5].indexOf("center")!=-1)_lft=(_bW/2)-(_gp[3]/2);if(_m[_mnu][5].indexOf("right")!=-1)_lft=_bW-_gp[3];if(_gm.leftOffset)_lft=_lft+parseInt(_gm.leftOffset)}_ost=0;_omnu2=0;if(isNaN(_m[_mnu][2])&&_m[_mnu][2].indexOf("offset=")==0){_omnu2=_m[_mnu][2];_m[_mnu][2]=_n;_ost=_omnu2.substr(7,99);_gm.topOffset=_ost}_tp=_n;if(!_m[_mnu][2]>=0){_tp=_n;if(_m[_mnu][5].indexOf("top")!=-1)_tp=0;if(_m[_mnu][5].indexOf("middle")!=-1)_tp=(_bH/2)-(_gp[2]/2);if(_m[_mnu][5].indexOf("bottom")!=-1)_tp=_bH-_gp[2];if(_gm.topOffset)_tp=_tp+parseInt(_gm.topOffset)}spos(_gm,_tp,_lft);if(_m[_mnu][19])_m[_mnu][19]=_tp;if(_m[_mnu][7])_SoT(_mnu,1);_gm._tp=_tp}}function followScroll(_mnu,_cycles,_rate){if(!_startM){_M=_m[_mnu];_fogm=_M[22];_fgp=gpos(_fogm);if(_sT>_M[2]-_M[19])_tt=_sT-(_sT-_M[19]);else _tt=_M[2]-_sT;if((_fgp[0]-_sT)!=_tt){diff=_sT+_tt;if(diff-_fgp[0]<1)_rcor=_rate;else _rcor=-_rate;_nv=parseInt((diff-_rcor-_fgp[0])/_rate);if(_nv!=0)diff=_fgp[0]+_nv;spos(_fogm,diff);if(_fgp._tp)_M[19]=_fgp._tp;if(ie55){_fogm=gmobj("ifM"+_mnu);if(_fogm)spos(_fogm,diff)}}}_fS=setTimeout("followScroll(\""+_mnu+"\","+_cycles+","+_rate+")",_cycles)}function _MScan(){_getDims();if(_bH!=_oldbH||_bW!=_oldbW){for(_a=0;_a<_m.length;_a++){if(_m[_a][7]){if(_startM&&(ie4||_m[_a][14]=="relative")){_fixMenu(_a)}menuDisplay(_a,1)}}for(_a=0;_a<_m.length;_a++){if(_m[_a][5]){_setPosition(_a)}}}if(_startM)_mnuD=0;_startM=0;_oldbH=_bH;_oldbW=_bW;if(!op&&_d.all&&_d.readyState!="complete"){_oldbH=0;_oldbW=0}if(op){}_mst=setTimeout("_MScan()",150)}function drawiF(_mnu){_gm=gmobj("menu"+_mnu);_gp=gpos(_gm);_ssrc="";if(location.protocol=="https:")_ssrc="src=/blank.html";if(_m[_mnu][7]){_mnuV="ifM"+_mnu}else{_mnuV="iF"+_mnuD;_mnuD++}if(!window._CFix)_d.write("<iframe class=mmenu FRAMEBORDER=0 id="+_mnuV+" "+_ssrc+" style=\"filter:Alpha(Opacity=0);visibility:hidden;position:absolute;top:"+_gp[0]+"px;left:"+_gp[1]+"px;height:"+_gp[2]+"px;width:"+_gp[3]+"px;\"></iframe>")}function _SoT(_mnu,_on){if(_m[_mnu][14]=="relative")return;if(ns6)return;if(ie55){if(_on){if(!_m[_mnu][7]){_iF=gmobj("iF"+_mnuD);if(!_iF){if(_d.readyState!="complete")return;_iF=_d.createElement("iframe");if(location.protocol=="https:")_iF.src="/blank.html";_iF.id="iF"+_mnuD;_iF.style.filter="Alpha(Opacity=0)";_iF.style.position="absolute";_iF.style.className="mmenu";_d.body.appendChild(_iF)}}else{_iF=gmobj("ifM"+_mnu)}_gp=gpos(_m[_mnu][22]);if(_iF){spos(_iF,_gp[0],_gp[1],_gp[2],_gp[3]);_iF.style.visibility="visible";_iF.style.zIndex=1}}else{_gm=gmobj("iF"+(_mnuD-1));if(_gm)_gm.style.visibility="hidden"}}}
