# Supplementary material for: Space groups and crystallographic symmetry: writing a multi-featured tutorial in a new style
Source: Acta Crystallogr E Crystallogr Commun. 2021 Jul 16;77(Pt 9):857–63. doi: 10.1107/S2056989021007039 (PMC8423017; doi:10.1107/S2056989021007039)
Supplement: Supplementary file 1 [file e-77-00857-sup2.zip › symandsg/Main/cotton_files/presentation.css]

h1 {
	font-family: Arial, Helvetica, sans-serif;
	font-size: 1.2em;
}
#footer {
	color: #666666;
}
#footer a {
	text-decoration: none;
	color: #666666;
}
#footer a:hover {
	color: #666666;
	text-decoration: underline;
}
#header_nav a {
	color: #E4E4EF;
	text-decoration: none;
	font-weight: bold;
}
#header_nav a:hover {
	color: #FFFFFF;
	text-decoration: none;
	font-weight: bold;
}

.search {
	font-family: Arial, Helvetica, sans-serif;
	color: #000066;
	background-color: #EDEDF4;
	border: 1px solid #000066;
}
.redirect_heading {
	font-size: 1.2em;
	font-weight: bold;
}
hr {
	border: 1px solid #EDEDF4;
}
.sitemap_header {
	background-color: #000066;
	position: relative;
	width: 559px;
	padding: 5px;
	color: #FFFFFF;
}
.sitemap_content {
	position: relative;
	width: 559px;
	padding: 5px;
	background-color: #EDEDF4;
}
.attention {
	font-size: 1.2em;
	font-weight: bold;
	color: #FF0000;
}.howdy {
	font-size: 1.7em;
}
#FYP_bullets {
	line-height: 1.5em;
}
