# Supplementary material for: Space groups and crystallographic symmetry: writing a multi-featured tutorial in a new style
Source: Acta Crystallogr E Crystallogr Commun. 2021 Jul 16;77(Pt 9):857–63. doi: 10.1107/S2056989021007039 (PMC8423017; doi:10.1107/S2056989021007039)
Supplement: Supplementary file 1 [file e-77-00857-sup2.zip › symandsg/Main/ecamembership_files/eca.css]

body {
background-image: url(figures/bkg1.gif);
font-size: 14px;
font-family: arial, verdana, helvetica, sans-serif;
background-color: #ffffff;
color: #000000;
	vertical-align: top;
	margin-top: 0px;
	margin-left: 0px;
	margin-bottom: 0px;
	border-left: none;
	border-top: none;
	border-bottom: none;
	padding-left: 0px;
	padding-top: 0px;
	padding-bottom: 0px;
}

A:link {
	color: Blue;
	text-decoration: none;
}

A:visited {
	color: Olive;
	text-decoration: none;
}

A:hover {
	background-color: yellow;
	text-decoration: underline;
}

A:active {
	color: Red;
	text-decoration: none;
}

A.left:link {
	color: White;
	text-decoration: none;
}

A.left:visited {
	color: #FFF8DC;
	text-decoration: none;
}

A.left:hover {
	background-color: yellow;
	color:blue;
	text-decoration: underline;
}

A.left:active {
	color: yellow;
	text-decoration: none;
}

img {
	border: none;
}

p {
line-height: 150%;
}

p.marg1 {
margin: 10px;
line-height: 100%;
}

h1 {
font-size:30px;
font-weight:bold;
}

h6 { /*stile per i titoli dei menu*/
font-size:2em;
font-weight:bold;margin:2px 0;
padding:.3em 1em;
}

#Header {
	margin: 50px 0px 10px 0px;
	padding: 15px 0px 5px 20px;
	height: 33px;
	border-style: solid;
	border-color: yellow;
	color: White;
	border-width: 1px 0px;
	background-color: #000080;
}

#Content {
	margin: 0px 50px 50px 200px;
	padding: 10px 10px;
	margin-left: 220px;
}

#Menu {
	position: absolute;
	top: 120px;
	left: 20px;
	width: 190px;
	padding: 0px 0px 0px 0px;
	background-color: #000080;
	border: 0px;
	color: White;
	line-height: 17px; /* Again, the ugly brilliant hack. */
	voice-family: "\";}\"";
	voice-family:inherit;
	}
