# Supplementary material for: Space groups and crystallographic symmetry: writing a multi-featured tutorial in a new style
Source: Acta Crystallogr E Crystallogr Commun. 2021 Jul 16;77(Pt 9):857–63. doi: 10.1107/S2056989021007039 (PMC8423017; doi:10.1107/S2056989021007039)
Supplement: Supplementary file 1 [file e-77-00857-sup2.zip › symandsg/Main/elem_files/core_ns.css]

body {
	font-family: Verdana, Arial, Helvetica, sans-serif;
	font-size: 10px;
	color: #000000;
	background : #ffffff;
}

.normal {
	font-family: Verdana, Arial, Helvetica, sans-serif;
	font-size: 10px;
	font-weight: normal;
	color: #000000;
	background : #ececec;
}

.normalw	{
	font-family: Verdana, Arial, Helvetica, sans-serif;
	font-size: 10px;
	font-weight: normal;
	color: #000000;
	background : #ffffff;
}
	

.sidedetails {
	font-family: Verdana, Arial, Helvetica, sans-serif;
	font-size: 10px;
	font-weight: normal;
	color: #ffffff;
}

.topnav {
	font-family: Verdana, Arial, Helvetica, sans-serif;
	font-size: 10px;
	font-weight: normal;
	color: #000000;
}

.mainnavheader {
	font-family: Verdana, Arial, Helvetica, sans-serif;
	font-size: 11px;
	font-weight: normal;
	color: #ffffff;
}

.toolsblack {
	font-family: Verdana, Arial, Helvetica, sans-serif;
	font-size: 11px;
	font-weight: normal;
	color: #000000;
	}


.toolswhite {
	font-family: Verdana, Arial, Helvetica, sans-serif;
	font-size: 11px;
	font-weight: normal;
	color: #ffffff;
	}

.icon {
	font-family: Verdana, Arial, Helvetica, sans-serif;
	font-size: 10px;
	font-weight: bold;
	color: #ffffff;
}

.pagetitle {
	font-family: Arial, Helvetica, sans-serif;
	font-size: 18px;
	font-weight: normal;
	color: #000000;
}

.pagesubtitle {
	font-family: Verdana, Arial, Helvetica, sans-serif;
	font-size: 10px;
	font-weight: bold;
	color: #000000;
}

.featuresubtitle {
	font-family: Verdana, Arial, Helvetica, sans-serif;
	font-size: 10px;
	font-weight: bold;
	color: #000000;
}

.eventtitle {
	font-family: Verdana, Arial, Helvetica, sans-serif;
	font-size: 10px;
	font-weight: bold;
	color: #000000;
}

.itemtext {
	font-family: Verdana, Arial, Helvetica, sans-serif;
	font-size: 11px;
	font-weight: normal;
	color: #000000;
}

.itemdetails {
	font-family: Verdana, Arial, Helvetica, sans-serif;
	font-size: 9px;
	font-weight: normal;
	color: #000000;
}

.bodycopy { 
	font-family: Verdana, Arial, Helvetica, sans-serif;
	font-size: 11px;
	color: #000000;
}

.errortext { 
	font-family: Verdana, Arial, Helvetica, sans-serif;
	font-size: 11px;
	color: #cc0000;
}

.checkoutboxtitle { 
	font-family: Verdana, Arial, Helvetica, sans-serif;
	font-size: 13px;
	font-weight: bold;
	color: #000000;
}

.itemtitle { 
	font-family: Arial, Helvetica, sans-serif;
	font-size: 12px;
	font-weight: bold;
	color: #000000;
}

.tocitemtitle { 
	font-family: Arial, Helvetica, sans-serif;
	font-size: 12px;
	color: #000000;
}

.itemsubtitle { 
	font-family: Verdana, Arial, Helvetica, sans-serif;
	font-size: 10px;
	font-weight: bold;
	color: #000000;
}

.formfieldlabel { 
	font-family: Verdana, Arial, Helvetica, sans-serif;
	font-size: 10px;
	font-weight: bold;
	color: #000000;
}

.formfieldreq { 
	font-family: Verdana, Arial, Helvetica, sans-serif;
	font-size: 10px;
	font-weight: bold;
	color: #ff0000;
}

.samplearticle {
	color: #ff0000;
	font-weight: bold;
}

h1 {
	font-family: Verdana, Arial, Helvetica, sans-serif;
	font-size: 18px;
	color: #000000;
	background : #ffffff;
}

h2 {
	font-family: Arial, Helvetica, sans-serif;
	font-size: 16px;
	color: #000000;
}

h3 {
	font-family: Arial, Helvetica, sans-serif;
	font-size: 14px;
	color: #000000;
}

h4	{
	font-family: Arial, Helvetica, sans-serif;
	font-size: 12px;
	color: #000000;
}

p { 
	font-family: Verdana, Arial, Helvetica, sans-serif;
	font-size: 11px;
	font-weight: normal;
	color: #000000;
}

a {
	color: #0066cc;
	text-decoration: none;
	
}

li	{
	padding-top: 7px;
	
}

a:hover {
	color: #000033;
	background: #cccccc;
	text-decoration: none
}

a.linkon {
	color: #000033;
	background: #cccccc;
	text-decoration: none;
}

a.listtitle {
	font-family: Arial, Helvetica, sans-serif;
	font-size: 12px;
	font-weight: bold;
}

a.featuretitle {
	font-family: Arial, Helvetica, sans-serif;
	font-size: 12px;
	font-weight: bold;
}

a.featureauthor {
	font-size: 10px;
	font-weight: bold;
}

a.miscsmalltitle {
	font-size: 10px;
	font-weight: bold;
}

a.eventtitlelink {
	font-size: 10px;
	font-weight: bold;
}

a.homefeaturehead {
	font-family: Arial, Helvetica, sans-serif;
	font-size: 12px;
	font-weight: bold;
	color: #ffffff;
	background: #336633
}

a.homefeaturehead:hover {
	font-family: Arial, Helvetica, sans-serif;
	font-size: 12px;
	font-weight: bold;
	color: #ffffff;
	background: #336633
}

a.xcontentlist {
	font-family: Verdana, Arial, Helvetica, sans-serif;
	font-size: 10px;
	font-weight: normal;
	text-decoration: none;
}

a.navliston {
	font-family: Verdana, Arial, Helvetica, sans-serif;
	font-size: 10px;
	font-weight: normal;
	text-decoration: none;
	color: #000033;
	background: #cccccc;
}

a.articletitle {
	font-family: Arial, Helvetica, sans-serif;
	font-size: 12px;
	font-weight: normal;
}

a.mainnav {
	font-family: Verdana, Arial, Helvetica, sans-serif;
	font-size: 10px;
	font-weight: normal;
	color: #ffffff;
	text-decoration: none;
}

a.mainnav:hover {
	font-family: Verdana, Arial, Helvetica, sans-serif;
	font-size: 10px;
	font-weight: normal;
	color: #ffffff;
	background : #3366cc;
	text-decoration: none;
}

a.mainnavproducttypes {
	font-family: Verdana, Arial, Helvetica, sans-serif;
	font-size: 11px;
	font-weight: normal;
	color: #ffffff;
	text-decoration: none;
}

a.mainnavproducttypes:hover {
	font-family: Verdana, Arial, Helvetica, sans-serif;
	font-size: 11px;
	font-weight: normal;
	color: #000000;
	background : #ffff00;
	text-decoration: none;
}

a.mainnavabout {
	font-family: Verdana, Arial, Helvetica, sans-serif;
	font-size: 10px;
	font-weight: normal;
	color: #ffffff;
	background : #666699;
	text-decoration: none;
}

a.mainnavabout:hover {
	font-family: Verdana, Arial, Helvetica, sans-serif;
	font-size: 10px;
	font-weight: normal;
	color: #ffffff;
	background : #666699;
	text-decoration: none;
}

a.mainnavsignin {
	font-family: Verdana, Arial, Helvetica, sans-serif;
	font-size: 10px;
	font-weight: normal;
	color: #ffffff;
	background : #666666;
	text-decoration: none;
}

a.mainnavsignin:hover {
	font-family: Verdana, Arial, Helvetica, sans-serif;
	font-size: 10px;
	font-weight: normal;
	color: #ffffff;
	background : #666666;
	text-decoration: none;
}

a.inpagesort {
	font-family: Verdana, Arial, Helvetica, sans-serif;
	font-size: 10px;
	font-weight: normal;
	color: #ffffff;
	background : #6699ff;
	text-decoration: none;
}

a.inpagesort:hover {
	font-family: Verdana, Arial, Helvetica, sans-serif;
	font-size: 10px;
	font-weight: normal;
	color: #ffffff;
	background : #6699ff;
	text-decoration: none;
}

td {
	font-family: Verdana, Arial, Helvetica, sans-serif;
	font-size: 10px;
	color: #000000;
}

input.graybutton {
	color : #ffffff;
	background : #999999;
	font-family : Verdana, Arial, Helvetica, Geneva, sans-serif;
	font-size : 10px;
	font-weight : normal;
}

input.backbutton {
	color : #ffffff;
	background : #999999;
	font-family : Verdana, Arial, Helvetica, Geneva, sans-serif;
	font-size : 10px;
	font-weight : normal;
}

input.submitbutton {
	color : #ffffff;
	background : #3366cc;
	font-family : Verdana, Arial, Helvetica, Geneva, sans-serif;
	font-size : 10px;
	font-weight : normal;
}

input.mainnavsignin {
	color : #ffffff;
	background : #999999;
	font-family : Verdana, Arial, Helvetica, Geneva, sans-serif;
	font-size : 10px;
	font-weight : normal;
}

input.mainnavbutton {
	color : #ffffff;
	background : #999999;
	font-family : Verdana, Arial, Helvetica, Geneva, sans-serif;
	font-size : 10px;
	font-weight : normal;
}

input.mainnavtextfield {
	color : #000000;
	background : #ffffff;
	font-family : Verdana, Arial, Helvetica, Geneva, sans-serif;
	font-size : 10px;
	font-weight : normal;
}

input.defaulttextfield {
	color : #000000;
	background : #ffffff;
	font-family : Verdana, Arial, Helvetica, Geneva, sans-serif;
	font-size : 11px;
	font-weight : normal;
}

select.mainnavlist {
	color : #000000;
	background : #ffffff;
	font-family: Verdana, Arial, Helvetica, sans-serif;
	font-size: 10px;
	font-weight: normal;
}

select.searchsort {
	color : #000000;
	font-family: Verdana, Arial, Helvetica, sans-serif;
	font-size: 10px;
	font-weight: normal;
}

select.defaultselect {
	color : #000000;
	background : #ffffff;
	font-family: Verdana, Arial, Helvetica, sans-serif;
	font-size: 10px;
	font-weight: normal;
}

select.journalissues {
	color : #000000;
	background : #ffffff;
	font-family: Verdana, Arial, Helvetica, sans-serif;
	font-size: 10px;
	font-weight: normal;
}

.featitle {
	font-family: Verdana, Helvetica, Arial, sans-serif;
	font-size: 16px;
	font-weight: bold;
	color: #000000;
}

.feaheader {
	font-family: Verdana, Helvetica, Arial, sans-serif;
	font-size: 12px;
	font-weight: bold;
	color: #000000;
}

.header {
	font-family: Verdana, Helvetica, Arial, sans-serif;
	font-size: 10px;
	font-weight: bold;
	color: #000000;
}

.jobtitle	{
	font-family: Verdana, Helvetica, Arial, sans-serif;
	font-size: 12px;
	font-weight: bold;
	color: #000000;
}

#courier	{
	font-family:"Courier New", Courier, mono;
	font-size:11px;
	}
