# Supplementary material for: Space groups and crystallographic symmetry: writing a multi-featured tutorial in a new style
Source: Acta Crystallogr E Crystallogr Commun. 2021 Jul 16;77(Pt 9):857–63. doi: 10.1107/S2056989021007039 (PMC8423017; doi:10.1107/S2056989021007039)
Supplement: Supplementary file 2 [file e-77-00857-sup3.zip › symandsg/Install_Readme.txt]

Once the zipped file above has finished downloading, look for Òsymandsg.zip" in your downloads folder. Double click the icon in order to unzip the file. The unzipped folder must be moved to your Applications folder in order to ensure the proper functioning of the embedded hyperlinks. Once saved, click into the SYMANDSG folder and open START HERE.ppt to begin the tutorial. SHORTCUT.ppt (located within the same folder as START HERE.ppt) can be moved to your desktop (or any other folder) for more convenient access. Do not attempt to move the ÒMainÓ folder, or any file contained therein, or all the links embedded within the powerpoint will be broken.

The tutorial contains historical, professional, and pedagogic links to online resources. Safari and Firefox are known to be appropriate default browsers. When you are finished viewing the resource, you can return to the presentation by selecting the powerpoint icon on your task bar. Let us know if there are any problems, as this is a beta version for the Macintosh OS. The tutorial links have been tested with only the latest versions of browsers with an up-to-date Macintosh OS platform.  If erratic behavior is encountered, that may be a source to consider. 
